# Supplementary material for: cis,trans,cis,cis-7-tert-Butyl­dimethyl­silyl­oxy-4,10-dimethyl­tetra­cyclo[5.4.1.04,12.010,12]dodecan-2-one
Source: Acta Crystallogr Sect E Struct Rep Online. 2010 Jan 13;66(Pt 2):o340. doi: 10.1107/S1600536810000887 (PMC2979968; doi:10.1107/S1600536810000887)
Supplement: Supplementary file 1 [file e-66-0o340-sup1.cif]

##############################################################################
###                                                                        ###
###        Electronic paper (Acta Crystallographica Section E)             ###
###                                                                        ###
##############################################################################
#                                                                            #
# This CIF contains the data in a paper accepted for publication in Acta     #
# Crystallographica Section E. It conforms to the requirements of Notes      #
# for Authors for Section E, and has been peer reviewed under the auspices   #
# of the IUCr Commission on Journals.                                        #
#                                                                            #
# Full details of the Crystallographic Information File format               #
# are given in the paper "The Crystallographic Information File (CIF):       #
# a New Standard Archive File for Crystallography" by S. R. Hall, F. H.      #
# Allen and I. D. Brown [Acta Cryst. (1991), A47, 655-685].                  #
#                                                                            #
# The current version of the core CIF dictionary is obtainable from          #
# ftp://ftp.iucr.org/pub/cif_core.dic. The current version number is 2.4.    #
#                                                                            #
# Software is freely available for graphical display of the structure(s) in  #
# this CIF.  For information consult the CIF home page http://www.iucr.org/  #
# cif/home.html                                                              #
#                                                                            #
# This file may be used for bona fide research purposes within the           #
# scientific community so long as proper attribution is given to the journal # 
# article from which it was obtained.                                        #
#                                                                            #
##############################################################################
                                             
data_I
_audit_creation_method     SHELXL-97
_chemical_name_systematic
;
<i>cis</i>,<i>trans</i>,<i>cis</i>,<i>cis</i>-7-<i>tert</i>-
Butyldimethylsilyloxy-4,10-dimethyltetracyclo[5.4.1.0^4,12^.0^10,12^]dodecan-
2-one
;
_chemical_name_common     ?
_chemical_formula_moiety     'C20 H34 O2 Si'
_chemical_formula_sum     'C20 H34 O2 Si'
_chemical_formula_iupac     'C20 H34 O2 Si'
_chemical_formula_weight     334.56
_chemical_melting_point     ?
_symmetry_cell_setting     Orthorhombic
_symmetry_space_group_name_H-M     'P b c a'
_symmetry_space_group_name_Hall     '-P 2ac 2ab'
loop_
    _symmetry_equiv_pos_site_id
    _symmetry_equiv_pos_as_xyz
    1 x,y,z
    2 1/2-x,-y,1/2+z
    3 1/2+x,1/2-y,-z
    4 -x,1/2+y,1/2-z
    5 -x,-y,-z
    6 1/2+x,y,1/2-z
    7 1/2-x,1/2+y,z
    8 x,1/2-y,1/2+z
_cell_length_a     13.7374(13)
_cell_length_b     14.7647(11)
_cell_length_c     19.2829(12)
_cell_angle_alpha     90.00
_cell_angle_beta     90.00
_cell_angle_gamma     90.00
_cell_volume     3911.1(5)
_cell_formula_units_Z     8
_cell_measurement_reflns_used     20
_cell_measurement_theta_min     14
_cell_measurement_theta_max     17.7
_cell_measurement_temperature     223(2)
_exptl_crystal_description     block
_exptl_crystal_colour     colourless
_exptl_crystal_size_max     0.53
_exptl_crystal_size_mid     0.42
_exptl_crystal_size_min     0.34
_exptl_crystal_density_diffrn     1.136
_exptl_crystal_density_meas     ?
_exptl_crystal_density_method     'not measured'
_exptl_crystal_F_000     1472
_exptl_absorpt_coefficient_mu     0.128
_exptl_absorpt_correction_type     none
_exptl_absorpt_process_details     ?
_exptl_absorpt_correction_T_min     ?
_exptl_absorpt_correction_T_max     ?
_exptl_special_details
;
;
_diffrn_ambient_temperature     223(2)
_diffrn_radiation_type     MoK\a
_diffrn_radiation_wavelength     0.71073
_diffrn_radiation_source     'fine-focus sealed tube'
_diffrn_radiation_monochromator     graphite
_diffrn_measurement_device_type     'Stoe AED2 four-circle diffractometer'
_diffrn_measurement_method     2\q/\w
_diffrn_detector_area_resol_mean     ?
_diffrn_reflns_number     7284
_diffrn_reflns_av_R_equivalents     0.0415
_diffrn_reflns_av_sigmaI/netI     0.0491
_diffrn_reflns_theta_min     2.11
_diffrn_reflns_theta_max     25.50
_diffrn_reflns_theta_full     25.00
_diffrn_measured_fraction_theta_max     0.999
_diffrn_measured_fraction_theta_full     0.999
_diffrn_reflns_limit_h_min     -16
_diffrn_reflns_limit_h_max     16
_diffrn_reflns_limit_k_min     0
_diffrn_reflns_limit_k_max     17
_diffrn_reflns_limit_l_min     0
_diffrn_reflns_limit_l_max     23
_diffrn_standards_number     3
_diffrn_standards_interval_count     ?
_diffrn_standards_interval_time     60
_diffrn_standards_decay_%     <1
_refine_special_details
;
Refinement of <i>F</i>^2^ against ALL reflections. The weighted <i>R</i>-factor
<i>wR</i> and goodness of fit <i>S</i> are based on <i>F</i>^2^, conventional
<i>R</i>-factors <i>R</i> are based on <i>F</i>, with <i>F</i> set to zero for
negative <i>F</i>^2^. The threshold expression of <i>F</i>^2^ >
\s(<i>F</i>^2^) is used only for calculating <i>R</i>-factors(gt) <i>etc</i>.
and is not relevant to the choice of reflections for refinement.
<i>R</i>-factors based on <i>F</i>^2^ are statistically about twice as large
as those based on <i>F</i>, and <i>R</i>- factors based on ALL data will be
even larger.
;
_reflns_number_total     3642
_reflns_number_gt     2718
_reflns_threshold_expression     I>2\s(I)
_refine_ls_structure_factor_coef     Fsqd
_refine_ls_matrix_type     full
_refine_ls_R_factor_all     0.0740
_refine_ls_R_factor_gt     0.0481
_refine_ls_wR_factor_gt     0.1031
_refine_ls_wR_factor_ref     0.1158
_refine_ls_goodness_of_fit_ref     1.070
_refine_ls_restrained_S_all     1.070
_refine_ls_number_reflns     3642
_refine_ls_number_parameters     216
_refine_ls_number_restraints     0
_refine_ls_hydrogen_treatment     constr
_refine_ls_weighting_scheme     calc
_refine_ls_weighting_details
         'calc w=1/[\s^2^(Fo^2^)+(0.0378P)^2^+2.3403P] where P=(Fo^2^+2Fc^2^)/3'
_atom_sites_solution_hydrogens     geom
_atom_sites_solution_primary     direct
_atom_sites_solution_secondary     difmap
_refine_ls_shift/su_max     0.000
_refine_ls_shift/su_mean     0.000
_refine_diff_density_max     0.283
_refine_diff_density_min     -0.292
_refine_ls_extinction_method     'SHELXL97 (Sheldrick, 2008)'
_refine_ls_extinction_coef     0.0018(5)
_refine_ls_extinction_expression
                                  'Fc^*^=kFc[1+0.001xFc^2^\l^3^/sin(2\q)]^-1/4^'
loop_
    _atom_type_symbol
    _atom_type_description
    _atom_type_scat_dispersion_real
    _atom_type_scat_dispersion_imag
    _atom_type_scat_source
    'C' 'C' 0.0033 0.0016
                         'International Tables Vol C Tables 4.2.6.8 and 6.1.1.4'
    'H' 'H' 0.0000 0.0000
                         'International Tables Vol C Tables 4.2.6.8 and 6.1.1.4'
    'O' 'O' 0.0106 0.0060
                         'International Tables Vol C Tables 4.2.6.8 and 6.1.1.4'
    'Si' 'Si' 0.0817 0.0704
                         'International Tables Vol C Tables 4.2.6.8 and 6.1.1.4'
_computing_data_collection     'STADI-4 (Stoe & Cie, 1997)'
_computing_cell_refinement     'STADI-4 (Stoe & Cie, 1997)'
_computing_data_reduction     'X-RED (Stoe & Cie, 1997)'
_computing_structure_solution     'SHELXS97 (Sheldrick, 2008)'
_computing_structure_refinement     'SHELXL97 (Sheldrick, 2008)'
_computing_molecular_graphics     'PLATON  (Spek, 2009)'
_computing_publication_material     'SHELXL97 (Sheldrick, 2008)'
loop_
    _atom_site_type_symbol
    _atom_site_label
    _atom_site_fract_x
    _atom_site_fract_y
    _atom_site_fract_z
    _atom_site_U_iso_or_equiv
    _atom_site_thermal_displace_type
    _atom_site_calc_flag
    _atom_site_refinement_flags
    _atom_site_occupancy
    Si Si1 0.18635(4) 0.81357(4) 0.04887(3) 0.0263(2) Uani . . 1.000
    O O2 0.27615(14) 0.95616(16) 0.38174(11) 0.0711(8) Uani . . 1.000
    O O7 0.17598(10) 0.86338(10) 0.12503(7) 0.0312(5) Uani . . 1.000
    C C1 0.21973(17) 0.97101(17) 0.26241(13) 0.0408(8) Uani . . 1.000
    C C2 0.21585(18) 0.93807(18) 0.33818(13) 0.0454(9) Uani . . 1.000
    C C3 0.12597(18) 0.87879(17) 0.35050(12) 0.0401(8) Uani . . 1.000
    C C4 0.09843(16) 0.84971(14) 0.27688(11) 0.0301(7) Uani . . 1.000
    C C5 -0.00409(17) 0.83122(15) 0.24976(12) 0.0350(7) Uani . . 1.000
    C C6 0.00658(16) 0.84850(16) 0.17076(12) 0.0355(7) Uani . . 1.000
    C C7 0.09821(15) 0.90983(14) 0.15884(11) 0.0274(6) Uani . . 1.000
    C C8 0.0748(2) 0.99911(16) 0.12245(12) 0.0427(8) Uani . . 1.000
    C C9 0.0247(2) 1.05514(15) 0.17828(12) 0.0457(9) Uani . . 1.000
    C C10 0.07572(17) 1.03098(14) 0.24635(12) 0.0346(7) Uani . . 1.000
    C C11 0.1814(2) 1.06806(17) 0.25435(15) 0.0527(9) Uani . . 1.000
    C C12 0.12488(15) 0.93286(14) 0.23397(10) 0.0264(6) Uani . . 1.000
    C C13 0.16461(18) 0.76782(15) 0.25992(13) 0.0403(8) Uani . . 1.000
    C C14 0.0109(2) 1.05498(16) 0.30795(13) 0.0445(8) Uani . . 1.000
    C C15 0.15738(19) 0.68993(15) 0.05640(13) 0.0419(8) Uani . . 1.000
    C C16 0.10610(18) 0.86511(17) -0.01811(12) 0.0418(8) Uani . . 1.000
    C C17 0.31834(16) 0.82806(16) 0.02537(12) 0.0340(7) Uani . . 1.000
    C C18 0.3464(2) 0.92884(18) 0.02703(16) 0.0554(10) Uani . . 1.000
    C C19 0.38166(19) 0.7765(2) 0.07777(15) 0.0543(10) Uani . . 1.000
    C C20 0.3373(2) 0.7910(2) -0.04778(14) 0.0584(10) Uani . . 1.000
    H H1 0.27950 0.95590 0.23620 0.0490 Uiso calc R 1.000
    H H3A 0.14170 0.82630 0.37960 0.0480 Uiso calc R 1.000
    H H3B 0.07340 0.91340 0.37240 0.0480 Uiso calc R 1.000
    H H5A -0.05160 0.87270 0.27060 0.0420 Uiso calc R 1.000
    H H5B -0.02390 0.76870 0.25910 0.0420 Uiso calc R 1.000
    H H6A -0.05180 0.87870 0.15290 0.0430 Uiso calc R 1.000
    H H6B 0.01440 0.79090 0.14620 0.0430 Uiso calc R 1.000
    H H8A 0.13430 1.02890 0.10630 0.0510 Uiso calc R 1.000
    H H8B 0.03140 0.98920 0.08280 0.0510 Uiso calc R 1.000
    H H9A -0.04470 1.04020 0.18070 0.0550 Uiso calc R 1.000
    H H9B 0.03140 1.12000 0.16840 0.0550 Uiso calc R 1.000
    H H11A 0.20580 1.09900 0.21290 0.0630 Uiso calc R 1.000
    H H11B 0.19070 1.10560 0.29570 0.0630 Uiso calc R 1.000
    H H13A 0.23230 0.78530 0.26520 0.0600 Uiso calc R 1.000
    H H13B 0.15310 0.74850 0.21250 0.0600 Uiso calc R 1.000
    H H13C 0.14990 0.71840 0.29140 0.0600 Uiso calc R 1.000
    H H14A 0.04770 1.04860 0.35060 0.0670 Uiso calc R 1.000
    H H14B -0.04470 1.01460 0.30900 0.0670 Uiso calc R 1.000
    H H14C -0.01140 1.11700 0.30340 0.0670 Uiso calc R 1.000
    H H15A 0.19140 0.66470 0.09600 0.0630 Uiso calc R 1.000
    H H15B 0.17790 0.65890 0.01450 0.0630 Uiso calc R 1.000
    H H15C 0.08780 0.68220 0.06260 0.0630 Uiso calc R 1.000
    H H16A 0.03900 0.86290 -0.00250 0.0630 Uiso calc R 1.000
    H H16B 0.11240 0.83170 -0.06120 0.0630 Uiso calc R 1.000
    H H16C 0.12510 0.92760 -0.02560 0.0630 Uiso calc R 1.000
    H H18A 0.30640 0.96200 -0.00570 0.0830 Uiso calc R 1.000
    H H18B 0.41440 0.93540 0.01460 0.0830 Uiso calc R 1.000
    H H18C 0.33600 0.95270 0.07330 0.0830 Uiso calc R 1.000
    H H19A 0.36730 0.79770 0.12430 0.0810 Uiso calc R 1.000
    H H19B 0.44990 0.78700 0.06750 0.0810 Uiso calc R 1.000
    H H19C 0.36780 0.71220 0.07460 0.0810 Uiso calc R 1.000
    H H20A 0.29860 0.82450 -0.08110 0.0880 Uiso calc R 1.000
    H H20B 0.31960 0.72740 -0.04950 0.0880 Uiso calc R 1.000
    H H20C 0.40580 0.79760 -0.05900 0.0880 Uiso calc R 1.000
loop_
    _atom_site_aniso_label
    _atom_site_aniso_U_11
    _atom_site_aniso_U_22
    _atom_site_aniso_U_33
    _atom_site_aniso_U_12
    _atom_site_aniso_U_13
    _atom_site_aniso_U_23
    Si1 0.0267(3) 0.0288(3) 0.0234(3) 0.0009(3) -0.0002(2) -0.0016(2)
    O2 0.0468(12) 0.1080(18) 0.0584(13) 0.0074(12) -0.0202(10) -0.0360(12)
    O7 0.0315(8) 0.0354(8) 0.0266(8) 0.0075(7) 0.0024(6) -0.0031(6)
    C1 0.0288(12) 0.0511(15) 0.0425(14) -0.0097(11) 0.0079(10) -0.0142(12)
    C2 0.0339(13) 0.0608(17) 0.0415(14) 0.0103(12) -0.0048(11) -0.0216(13)
    C3 0.0426(14) 0.0460(14) 0.0318(13) 0.0112(12) -0.0006(11) 0.0006(11)
    C4 0.0323(12) 0.0287(11) 0.0292(11) 0.0019(10) 0.0013(9) 0.0004(9)
    C5 0.0323(12) 0.0314(12) 0.0414(12) -0.0064(10) 0.0077(10) -0.0011(10)
    C6 0.0271(12) 0.0399(13) 0.0394(13) 0.0012(10) -0.0039(10) -0.0063(11)
    C7 0.0284(11) 0.0281(11) 0.0256(11) 0.0048(9) 0.0022(9) -0.0019(9)
    C8 0.0627(17) 0.0343(13) 0.0310(12) 0.0148(12) 0.0064(12) 0.0048(10)
    C9 0.0645(17) 0.0298(13) 0.0429(14) 0.0164(12) 0.0083(13) 0.0055(11)
    C10 0.0435(14) 0.0248(11) 0.0355(12) -0.0003(10) 0.0094(11) -0.0008(10)
    C11 0.0632(18) 0.0436(14) 0.0512(15) -0.0225(14) 0.0151(14) -0.0114(13)
    C12 0.0238(10) 0.0266(10) 0.0287(11) -0.0010(9) 0.0032(9) -0.0028(9)
    C13 0.0480(15) 0.0355(13) 0.0375(14) 0.0132(11) -0.0011(11) 0.0034(11)
    C14 0.0577(16) 0.0332(13) 0.0427(14) 0.0102(12) 0.0110(13) -0.0047(11)
    C15 0.0503(15) 0.0333(12) 0.0421(14) -0.0037(11) 0.0075(12) -0.0053(11)
    C16 0.0405(14) 0.0484(15) 0.0365(13) 0.0056(12) -0.0095(11) -0.0016(11)
    C17 0.0288(11) 0.0417(13) 0.0314(11) 0.0007(10) -0.0003(10) -0.0056(10)
    C18 0.0435(15) 0.0518(17) 0.0710(19) -0.0147(13) 0.0071(14) -0.0009(15)
    C19 0.0355(14) 0.0663(19) 0.0610(17) 0.0126(13) -0.0082(13) -0.0025(15)
    C20 0.0459(16) 0.085(2) 0.0443(15) -0.0068(14) 0.0161(13) -0.0147(15)
_geom_special_details
;
Bond distances, angles <i>etc</i>. have been calculated using the rounded
fractional coordinates. All su's are estimated from the variances of the
(full) variance-covariance matrix. The cell e.s.d.'s are taken into account in
the estimation of distances, angles and torsion angles
;
loop_
    _geom_bond_atom_site_label_1
    _geom_bond_atom_site_label_2
    _geom_bond_site_symmetry_1
    _geom_bond_site_symmetry_2
    _geom_bond_distance
    _geom_bond_publ_flag
    Si1 O7 . . 1.6486(15) no
    Si1 C15 . . 1.874(2) no
    Si1 C16 . . 1.861(2) no
    Si1 C17 . . 1.881(2) no
    O2 C2 . . 1.210(3) no
    O7 C7 . . 1.427(3) no
    C1 C2 . . 1.541(4) no
    C1 C11 . . 1.535(4) no
    C1 C12 . . 1.522(3) no
    C2 C3 . . 1.532(4) no
    C3 C4 . . 1.531(3) no
    C4 C5 . . 1.527(3) no
    C4 C12 . . 1.524(3) no
    C4 C13 . . 1.548(3) no
    C5 C6 . . 1.552(3) no
    C6 C7 . . 1.568(3) no
    C7 C8 . . 1.528(3) no
    C7 C12 . . 1.533(3) no
    C8 C9 . . 1.522(3) no
    C9 C10 . . 1.530(3) no
    C10 C11 . . 1.559(4) no
    C10 C12 . . 1.616(3) no
    C10 C14 . . 1.526(3) no
    C17 C18 . . 1.537(4) no
    C17 C19 . . 1.535(4) no
    C17 C20 . . 1.535(4) no
    C1 H1 . . 0.9900 no
    C3 H3A . . 0.9800 no
    C3 H3B . . 0.9800 no
    C5 H5A . . 0.9800 no
    C5 H5B . . 0.9800 no
    C6 H6A . . 0.9800 no
    C6 H6B . . 0.9800 no
    C8 H8A . . 0.9800 no
    C8 H8B . . 0.9800 no
    C9 H9A . . 0.9800 no
    C9 H9B . . 0.9800 no
    C11 H11A . . 0.9800 no
    C11 H11B . . 0.9800 no
    C13 H13A . . 0.9700 no
    C13 H13B . . 0.9700 no
    C13 H13C . . 0.9700 no
    C14 H14A . . 0.9700 no
    C14 H14B . . 0.9700 no
    C14 H14C . . 0.9700 no
    C15 H15A . . 0.9700 no
    C15 H15B . . 0.9700 no
    C15 H15C . . 0.9700 no
    C16 H16A . . 0.9700 no
    C16 H16B . . 0.9700 no
    C16 H16C . . 0.9700 no
    C18 H18A . . 0.9700 no
    C18 H18B . . 0.9700 no
    C18 H18C . . 0.9700 no
    C19 H19A . . 0.9700 no
    C19 H19B . . 0.9700 no
    C19 H19C . . 0.9700 no
    C20 H20A . . 0.9700 no
    C20 H20B . . 0.9700 no
    C20 H20C . . 0.9700 no
loop_
    _geom_angle_atom_site_label_1
    _geom_angle_atom_site_label_2
    _geom_angle_atom_site_label_3
    _geom_angle_site_symmetry_1
    _geom_angle_site_symmetry_2
    _geom_angle_site_symmetry_3
    _geom_angle
    _geom_angle_publ_flag
    O7 Si1 C15 . . . 110.32(10) no
    O7 Si1 C16 . . . 112.62(9) no
    O7 Si1 C17 . . . 104.31(9) no
    C15 Si1 C16 . . . 109.05(11) no
    C15 Si1 C17 . . . 109.52(11) no
    C16 Si1 C17 . . . 110.94(11) no
    Si1 O7 C7 . . . 133.31(13) no
    C2 C1 C11 . . . 112.3(2) no
    C2 C1 C12 . . . 101.26(18) no
    C11 C1 C12 . . . 90.88(18) no
    O2 C2 C1 . . . 124.4(2) no
    O2 C2 C3 . . . 124.8(2) no
    C1 C2 C3 . . . 110.8(2) no
    C2 C3 C4 . . . 102.45(18) no
    C3 C4 C5 . . . 126.57(19) no
    C3 C4 C12 . . . 102.63(17) no
    C3 C4 C13 . . . 105.66(18) no
    C5 C4 C12 . . . 100.25(17) no
    C5 C4 C13 . . . 109.25(18) no
    C12 C4 C13 . . . 111.99(18) no
    C4 C5 C6 . . . 102.69(18) no
    C5 C6 C7 . . . 108.35(18) no
    O7 C7 C6 . . . 112.99(17) no
    O7 C7 C8 . . . 111.25(17) no
    O7 C7 C12 . . . 111.07(16) no
    C6 C7 C8 . . . 113.38(18) no
    C6 C7 C12 . . . 100.46(17) no
    C8 C7 C12 . . . 107.04(17) no
    C7 C8 C9 . . . 103.85(18) no
    C8 C9 C10 . . . 105.8(2) no
    C9 C10 C11 . . . 115.4(2) no
    C9 C10 C12 . . . 105.88(17) no
    C9 C10 C14 . . . 110.3(2) no
    C11 C10 C12 . . . 86.58(16) no
    C11 C10 C14 . . . 112.6(2) no
    C12 C10 C14 . . . 124.53(18) no
    C1 C11 C10 . . . 90.09(18) no
    C1 C12 C4 . . . 107.85(17) no
    C1 C12 C7 . . . 128.87(18) no
    C1 C12 C10 . . . 88.44(16) no
    C4 C12 C7 . . . 106.11(17) no
    C4 C12 C10 . . . 122.83(17) no
    C7 C12 C10 . . . 103.81(16) no
    Si1 C17 C18 . . . 110.29(16) no
    Si1 C17 C19 . . . 109.34(16) no
    Si1 C17 C20 . . . 110.14(16) no
    C18 C17 C19 . . . 108.9(2) no
    C18 C17 C20 . . . 108.8(2) no
    C19 C17 C20 . . . 109.4(2) no
    C2 C1 H1 . . . 116.00 no
    C11 C1 H1 . . . 116.00 no
    C12 C1 H1 . . . 116.00 no
    C2 C3 H3A . . . 111.00 no
    C2 C3 H3B . . . 111.00 no
    C4 C3 H3A . . . 111.00 no
    C4 C3 H3B . . . 111.00 no
    H3A C3 H3B . . . 109.00 no
    C4 C5 H5A . . . 111.00 no
    C4 C5 H5B . . . 111.00 no
    C6 C5 H5A . . . 111.00 no
    C6 C5 H5B . . . 111.00 no
    H5A C5 H5B . . . 109.00 no
    C5 C6 H6A . . . 110.00 no
    C5 C6 H6B . . . 110.00 no
    C7 C6 H6A . . . 110.00 no
    C7 C6 H6B . . . 110.00 no
    H6A C6 H6B . . . 108.00 no
    C7 C8 H8A . . . 111.00 no
    C7 C8 H8B . . . 111.00 no
    C9 C8 H8A . . . 111.00 no
    C9 C8 H8B . . . 111.00 no
    H8A C8 H8B . . . 109.00 no
    C8 C9 H9A . . . 111.00 no
    C8 C9 H9B . . . 111.00 no
    C10 C9 H9A . . . 111.00 no
    C10 C9 H9B . . . 111.00 no
    H9A C9 H9B . . . 109.00 no
    C1 C11 H11A . . . 114.00 no
    C1 C11 H11B . . . 114.00 no
    C10 C11 H11A . . . 114.00 no
    C10 C11 H11B . . . 114.00 no
    H11A C11 H11B . . . 111.00 no
    C4 C13 H13A . . . 109.00 no
    C4 C13 H13B . . . 109.00 no
    C4 C13 H13C . . . 109.00 no
    H13A C13 H13B . . . 109.00 no
    H13A C13 H13C . . . 110.00 no
    H13B C13 H13C . . . 110.00 no
    C10 C14 H14A . . . 109.00 no
    C10 C14 H14B . . . 109.00 no
    C10 C14 H14C . . . 109.00 no
    H14A C14 H14B . . . 109.00 no
    H14A C14 H14C . . . 109.00 no
    H14B C14 H14C . . . 110.00 no
    Si1 C15 H15A . . . 109.00 no
    Si1 C15 H15B . . . 109.00 no
    Si1 C15 H15C . . . 109.00 no
    H15A C15 H15B . . . 110.00 no
    H15A C15 H15C . . . 109.00 no
    H15B C15 H15C . . . 109.00 no
    Si1 C16 H16A . . . 109.00 no
    Si1 C16 H16B . . . 109.00 no
    Si1 C16 H16C . . . 109.00 no
    H16A C16 H16B . . . 109.00 no
    H16A C16 H16C . . . 110.00 no
    H16B C16 H16C . . . 109.00 no
    C17 C18 H18A . . . 109.00 no
    C17 C18 H18B . . . 109.00 no
    C17 C18 H18C . . . 109.00 no
    H18A C18 H18B . . . 110.00 no
    H18A C18 H18C . . . 109.00 no
    H18B C18 H18C . . . 109.00 no
    C17 C19 H19A . . . 109.00 no
    C17 C19 H19B . . . 109.00 no
    C17 C19 H19C . . . 109.00 no
    H19A C19 H19B . . . 109.00 no
    H19A C19 H19C . . . 110.00 no
    H19B C19 H19C . . . 109.00 no
    C17 C20 H20A . . . 110.00 no
    C17 C20 H20B . . . 109.00 no
    C17 C20 H20C . . . 109.00 no
    H20A C20 H20B . . . 109.00 no
    H20A C20 H20C . . . 109.00 no
    H20B C20 H20C . . . 109.00 no
loop_
    _geom_torsion_atom_site_label_1
    _geom_torsion_atom_site_label_2
    _geom_torsion_atom_site_label_3
    _geom_torsion_atom_site_label_4
    _geom_torsion_site_symmetry_1
    _geom_torsion_site_symmetry_2
    _geom_torsion_site_symmetry_3
    _geom_torsion_site_symmetry_4
    _geom_torsion
    _geom_torsion_publ_flag
    C15 Si1 O7 C7 . . . . -92.99(19) no
    C16 Si1 O7 C7 . . . . 29.1(2) no
    C17 Si1 O7 C7 . . . . 149.49(18) no
    O7 Si1 C17 C18 . . . . -55.54(19) no
    O7 Si1 C17 C19 . . . . 64.20(18) no
    O7 Si1 C17 C20 . . . . -175.58(16) no
    C15 Si1 C17 C18 . . . . -173.61(17) no
    C15 Si1 C17 C19 . . . . -53.9(2) no
    C15 Si1 C17 C20 . . . . 66.4(2) no
    C16 Si1 C17 C18 . . . . 66.0(2) no
    C16 Si1 C17 C19 . . . . -174.29(17) no
    C16 Si1 C17 C20 . . . . -54.1(2) no
    Si1 O7 C7 C6 . . . . 60.9(2) no
    Si1 O7 C7 C8 . . . . -67.9(2) no
    Si1 O7 C7 C12 . . . . 172.93(14) no
    C11 C1 C2 O2 . . . . -81.3(3) no
    C11 C1 C2 C3 . . . . 99.2(2) no
    C12 C1 C2 O2 . . . . -177.0(3) no
    C12 C1 C2 C3 . . . . 3.5(3) no
    C2 C1 C11 C10 . . . . -86.9(2) no
    C12 C1 C11 C10 . . . . 15.64(18) no
    C2 C1 C12 C4 . . . . -26.3(2) no
    C2 C1 C12 C7 . . . . -155.6(2) no
    C2 C1 C12 C10 . . . . 97.84(18) no
    C11 C1 C12 C4 . . . . -139.21(19) no
    C11 C1 C12 C7 . . . . 91.5(2) no
    C11 C1 C12 C10 . . . . -15.08(18) no
    O2 C2 C3 C4 . . . . -159.7(3) no
    C1 C2 C3 C4 . . . . 19.8(3) no
    C2 C3 C4 C5 . . . . -147.8(2) no
    C2 C3 C4 C12 . . . . -34.7(2) no
    C2 C3 C4 C13 . . . . 82.8(2) no
    C3 C4 C5 C6 . . . . 155.0(2) no
    C12 C4 C5 C6 . . . . 40.8(2) no
    C13 C4 C5 C6 . . . . -77.0(2) no
    C3 C4 C12 C1 . . . . 39.5(2) no
    C3 C4 C12 C7 . . . . -179.32(17) no
    C3 C4 C12 C10 . . . . -60.5(2) no
    C5 C4 C12 C1 . . . . 170.87(17) no
    C5 C4 C12 C7 . . . . -47.9(2) no
    C5 C4 C12 C10 . . . . 70.9(2) no
    C13 C4 C12 C1 . . . . -73.4(2) no
    C13 C4 C12 C7 . . . . 67.8(2) no
    C13 C4 C12 C10 . . . . -173.39(19) no
    C4 C5 C6 C7 . . . . -21.3(2) no
    C5 C6 C7 O7 . . . . 111.29(19) no
    C5 C6 C7 C8 . . . . -121.0(2) no
    C5 C6 C7 C12 . . . . -7.1(2) no
    O7 C7 C8 C9 . . . . -157.49(18) no
    C6 C7 C8 C9 . . . . 73.9(2) no
    C12 C7 C8 C9 . . . . -36.0(2) no
    O7 C7 C12 C1 . . . . 43.8(3) no
    O7 C7 C12 C4 . . . . -86.14(19) no
    O7 C7 C12 C10 . . . . 143.17(16) no
    C6 C7 C12 C1 . . . . 163.6(2) no
    C6 C7 C12 C4 . . . . 33.6(2) no
    C6 C7 C12 C10 . . . . -97.06(18) no
    C8 C7 C12 C1 . . . . -77.8(3) no
    C8 C7 C12 C4 . . . . 152.24(18) no
    C8 C7 C12 C10 . . . . 21.5(2) no
    C7 C8 C9 C10 . . . . 35.9(2) no
    C8 C9 C10 C11 . . . . 71.4(2) no
    C8 C9 C10 C12 . . . . -22.4(2) no
    C8 C9 C10 C14 . . . . -159.60(19) no
    C9 C10 C11 C1 . . . . -120.7(2) no
    C12 C10 C11 C1 . . . . -14.73(17) no
    C14 C10 C11 C1 . . . . 111.5(2) no
    C9 C10 C12 C1 . . . . 130.35(19) no
    C9 C10 C12 C4 . . . . -119.3(2) no
    C9 C10 C12 C7 . . . . 0.6(2) no
    C11 C10 C12 C1 . . . . 14.86(18) no
    C11 C10 C12 C4 . . . . 125.2(2) no
    C11 C10 C12 C7 . . . . -114.91(18) no
    C14 C10 C12 C1 . . . . -100.4(2) no
    C14 C10 C12 C4 . . . . 9.9(3) no
    C14 C10 C12 C7 . . . . 129.8(2) no
data_global
_journal_date_recd_electronic     2010-01-06
_journal_date_accepted     2010-01-07
_journal_name_full     'Acta Crystallographica, Section E'
_journal_year     2010
_journal_volume     66
_journal_issue      2
_journal_page_first     o340
_journal_page_last     o340
_journal_paper_category     QO
_journal_coeditor_code     FK2011
_publ_contact_author_name     'Reinhart Keese'
_publ_contact_author_address
;
Department of Chemistry and Biochemistry
University Bern
Freiestrasse 3
CH-3012 Bern
Switzerland
;
_publ_contact_author_email     reinhart.keese@ioc.unibe.ch
_publ_section_title
;\
<i>cis</i>,<i>trans</i>,<i>cis</i>,<i>cis</i>-7-<i>tert</i>-\
Butyldimethylsilyloxy-4,10-dimethyltetracyclo[5.4.1.0^4,12^.0^10,12^]dodecan-\
2-one
;
loop_
    _publ_author_name
    _publ_author_address
    'Weyermann, Philipp'
;
Department of Chemistry and Biochemistry
University Bern
Freiestrasse 3
CH-3012 Bern
Switzerland
;
    'Keese, Reinhart'
;
Department of Chemistry and Biochemistry
University Bern
Freiestrasse 3
CH-3012 Bern
Switzerland
;
    'Stoeckli-Evans, Helen'
;
Institute of Physics
University of Neuch\^atel,
rue Emile-Argand 11
CH-2009 Neuch\^atel
Switzerland
;
