# Supplementary material for: cis,trans,cis,cis-7-tert-Butyl­dimethyl­silyl­oxy-4,10-dimethyl­tetra­cyclo[5.4.1.04,12.010,12]dodecan-2-one
Source: Acta Crystallogr Sect E Struct Rep Online. 2010 Jan 13;66(Pt 2):o340. doi: 10.1107/S1600536810000887 (PMC2979968; doi:10.1107/S1600536810000887)
Supplement: Supplementary file 2 [file e-66-0o340-Isup2.hkl]

# 
# h,k,l, Fc-squared, Fo-squared, sigma(Fo-squared) and status flag 
# 
data_I
_shelx_title ' PW8SI     P B C A      R   0.05  stadi4  -50degC' 
_shelx_refln_list_code          4 
_shelx_F_calc_maximum      247.34 
_exptl_crystal_F_000      1472.00 
_reflns_d_resolution_high  0.8256 
 
loop_ 
 _symmetry_equiv_pos_as_xyz 
 'x, y, z' 
 '-x+1/2, -y, z+1/2' 
 'x+1/2, -y+1/2, -z' 
 '-x, y+1/2, -z+1/2' 
 '-x, -y, -z' 
 'x-1/2, y, -z-1/2' 
 '-x-1/2, y-1/2, z' 
 'x, -y-1/2, z-1/2' 
 
_cell_length_a    13.7374 
_cell_length_b    14.7647 
_cell_length_c    19.2829 
_cell_angle_alpha  90.000 
_cell_angle_beta   90.000 
_cell_angle_gamma  90.000 
 
_shelx_F_squared_multiplier     1.000 
 
loop_ 
 _refln_index_h 
 _refln_index_k 
 _refln_index_l 
 _refln_F_squared_calc 
 _refln_F_squared_meas 
 _refln_F_squared_sigma 
 _refln_observed_status 
   2   0   0     6661.10     7313.58    362.28 o 
   4   0   0    11585.00    12591.36    608.93 o 
   6   0   0    26601.87    26739.97   1189.12 o 
   8   0   0      920.93      993.45     76.62 o 
  10   0   0     7119.32     6643.87    371.24 o 
  12   0   0     1144.20     1080.26     45.33 o 
  14   0   0      409.37      442.40     45.00 o 
  16   0   0      320.46      338.59     23.99 o 
   2   1   0    25510.27    25848.05    658.62 o 
   4   1   0     6066.10     6111.22    254.99 o 
   6   1   0      169.63      253.94     18.95 o 
   8   1   0      258.15      281.17     32.08 o 
  10   1   0     1170.31     1073.17     67.54 o 
  12   1   0     1699.12     1717.03     38.73 o 
  14   1   0       35.76       47.80     23.09 o 
  16   1   0       56.85       85.99     27.17 o 
   0   2   0     2023.14     2138.39     15.52 o 
   2   2   0     3359.20     2985.44     22.25 o 
   4   2   0    14043.71    14261.40    333.19 o 
   6   2   0    20748.61    22877.97    733.40 o 
   8   2   0      646.08      538.64     25.42 o 
  10   2   0       59.43       52.80      9.54 o 
  12   2   0      852.15      853.07     37.65 o 
  14   2   0     1759.76     1636.90    107.45 o 
  16   2   0      655.60      641.20     30.97 o 
   2   3   0     2322.63     2436.59     22.53 o 
   4   3   0     4282.86     4257.36     55.66 o 
   6   3   0    10228.51    10976.83    214.14 o 
   8   3   0     4058.09     4294.46    189.96 o 
  10   3   0     1839.42     1870.06     36.33 o 
  12   3   0       60.34       70.35     12.61 o 
  14   3   0      260.37      223.38     22.07 o 
  16   3   0      103.17      158.44     54.96 o 
   0   4   0     1427.05     1521.00     25.61 o 
   2   4   0     1676.36     1827.96     21.80 o 
   4   4   0     1805.33     2010.82     25.93 o 
   6   4   0     1445.40     1660.96     40.64 o 
   8   4   0      372.91      475.24     18.62 o 
  10   4   0     1651.43     1589.79     41.63 o 
  12   4   0       94.60      130.93     17.63 o 
  14   4   0      697.76      747.37     30.85 o 
  16   4   0      131.18      104.77     18.67 o 
   2   5   0    25833.69    26642.57     93.98 o 
   4   5   0      104.24       46.38      7.94 o 
   6   5   0      144.79      142.34     10.87 o 
   8   5   0      140.12      166.46     12.38 o 
  10   5   0      366.16      279.57     17.51 o 
  12   5   0     1483.43     1461.85     51.40 o 
  14   5   0      120.11      108.46     21.98 o 
   0   6   0     4301.11     4598.60     39.16 o 
   2   6   0      111.05      111.76      9.09 o 
   4   6   0     1704.75     1909.97     43.47 o 
   6   6   0      860.20      758.40     20.79 o 
   8   6   0     3190.18     3069.32     81.17 o 
  10   6   0     2078.17     2077.81     44.71 o 
  12   6   0     1132.09     1069.48     63.66 o 
  14   6   0       64.63       75.57     18.63 o 
   2   7   0      236.80      337.63     13.47 o 
   4   7   0     2673.08     2549.83     52.48 o 
   6   7   0      553.74      539.54     18.83 o 
   8   7   0        6.44      -10.41     15.12 o 
  10   7   0       75.45      108.28     13.40 o 
  12   7   0       50.26       43.97     20.62 o 
  14   7   0      367.57      381.10     35.28 o 
   0   8   0    15104.46    15250.80     84.55 o 
   2   8   0     3797.16     3771.54     42.72 o 
   4   8   0     1432.02     1362.66     27.61 o 
   6   8   0     6183.68     6024.13    168.37 o 
   8   8   0      679.15      590.54     22.06 o 
  10   8   0      491.82      486.71     22.64 o 
  12   8   0        7.05        9.59     11.86 o 
  14   8   0       70.71      126.93     41.19 o 
   2   9   0        0.12      -10.39     10.39 o 
   4   9   0        4.46       -1.86     13.73 o 
   6   9   0      422.28      391.80     18.44 o 
   8   9   0      319.95      275.07     16.98 o 
  10   9   0      189.28      157.87     16.09 o 
  12   9   0       91.33      150.16     17.01 o 
  14   9   0      352.79      318.17     24.96 o 
   0  10   0     2211.57     2530.56     39.31 o 
   2  10   0      873.47      795.14     23.43 o 
   4  10   0     1797.09     1750.03     34.76 o 
   6  10   0       68.63       68.47     29.52 o 
   8  10   0     1839.08     1749.51     63.53 o 
  10  10   0      137.59      129.02     36.71 o 
  12  10   0        8.01       35.89     14.19 o 
   2  11   0        1.00      -17.05     21.51 o 
   4  11   0     1256.98     1031.20     28.26 o 
   6  11   0      863.31      876.06     27.86 o 
   8  11   0      751.12      660.95     26.78 o 
  10  11   0       24.74       14.96     11.59 o 
  12  11   0       69.00       92.75     15.56 o 
   0  12   0       18.94       13.16     10.17 o 
   2  12   0      127.62       99.45     24.56 o 
   4  12   0       78.61       59.62     12.62 o 
   6  12   0       45.53       24.00     11.92 o 
   8  12   0       26.13       38.28     17.88 o 
  10  12   0       59.32       40.62     30.86 o 
  12  12   0      130.04      194.76     44.70 o 
   2  13   0        2.10       34.49     16.95 o 
   4  13   0       15.21        0.03     10.69 o 
   6  13   0      406.90      420.21     22.69 o 
   8  13   0      101.32      144.88     16.81 o 
  10  13   0        0.20        1.47     19.31 o 
   0  14   0       32.28       15.21     11.36 o 
   2  14   0      364.18      331.62     20.65 o 
   4  14   0      559.67      585.44     26.02 o 
   6  14   0      111.84      145.94     52.85 o 
   8  14   0      407.78      435.92     25.49 o 
  10  14   0       30.95       53.74     15.09 o 
   2  15   0      203.74      236.54     19.04 o 
   4  15   0     1263.82     1258.30     39.19 o 
   6  15   0        0.29       10.26     11.96 o 
   8  15   0       90.75       98.39     67.91 o 
   0  16   0     1252.06     1399.31     41.51 o 
   2  16   0      564.27      684.63     34.07 o 
   4  16   0       34.52       63.02     17.22 o 
   6  16   0     1115.52     1309.74     42.60 o 
   2  17   0      801.43      809.85     50.59 o 
   4  17   0      437.39      471.65     34.88 o 
   1   1   1     2173.78     2096.83     30.79 o 
   2   1   1    61178.40    17670.92  15018.81 o 
   3   1   1     1697.03     1623.81     18.12 o 
   4   1   1      107.11      119.16      8.16 o 
   5   1   1        0.35       -6.62      6.62 o 
   6   1   1      545.00      544.90     24.90 o 
   7   1   1     1861.24     1771.69     78.68 o 
   8   1   1      509.00      623.83     19.01 o 
   9   1   1      275.93      273.94     14.18 o 
  10   1   1        0.34        5.91     19.66 o 
  11   1   1      481.30      467.76     20.87 o 
  12   1   1      517.91      493.19     32.85 o 
  13   1   1      181.93      134.20     16.51 o 
  14   1   1       14.06        8.80     12.71 o 
  15   1   1        8.60        3.10     11.78 o 
  16   1   1       19.91       -7.93     26.30 o 
   1   2   1    20616.84    20500.85    227.15 o 
   2   2   1     1079.32     1132.17     83.11 o 
   3   2   1     1794.34     1825.18     20.19 o 
   4   2   1     1586.39     1624.52     24.36 o 
   5   2   1     5896.48     5884.33    102.03 o 
   6   2   1        6.84       15.84      7.37 o 
   7   2   1     3946.79     4106.21     42.90 o 
   8   2   1     1188.95     1284.90     61.77 o 
   9   2   1     2518.89     2299.59     49.75 o 
  10   2   1     1746.74     1722.69     91.72 o 
  11   2   1       73.14       45.56     11.16 o 
  12   2   1        1.74      -10.32     10.32 o 
  13   2   1     1509.74     1512.16     38.93 o 
  14   2   1        0.81      -11.93     11.93 o 
  15   2   1      796.72      871.81     33.54 o 
  16   2   1       74.92       66.06     34.26 o 
   1   3   1      196.55      170.39      7.98 o 
   2   3   1       83.62       89.93     11.20 o 
   3   3   1       76.82      105.23      8.07 o 
   4   3   1     4904.52     5092.37     38.58 o 
   5   3   1     3356.21     3367.94     34.24 o 
   6   3   1      335.09      372.00     13.84 o 
   7   3   1       72.03       43.56      8.48 o 
   8   3   1       87.04      121.14     10.58 o 
   9   3   1       14.16       42.20      8.47 o 
  10   3   1      315.31      348.82     17.59 o 
  11   3   1     1874.16     1874.25     87.14 o 
  12   3   1      613.80      630.37     25.64 o 
  13   3   1      720.89      717.32     28.13 o 
  14   3   1        0.40        1.05     21.38 o 
  15   3   1       37.47       53.14     15.56 o 
  16   3   1      153.40      157.43     30.92 o 
   0   4   1    10682.38    10017.60     47.86 o 
   1   4   1    13971.47    13781.23     57.53 o 
   2   4   1    22255.69    21931.01     78.09 o 
   3   4   1     5103.11     5353.79     55.10 o 
   4   4   1     3395.42     3805.22     35.39 o 
   5   4   1       69.17       97.98      9.20 o 
   6   4   1     8504.81     8627.30     61.26 o 
   7   4   1     2924.57     2993.32    122.55 o 
   8   4   1      484.26      502.69     18.34 o 
   9   4   1     2682.11     2552.29     40.70 o 
  10   4   1      866.28      779.47     40.73 o 
  11   4   1      822.86      680.28     34.29 o 
  12   4   1     1645.53     1552.13     38.04 o 
  13   4   1      229.70      222.06     19.10 o 
  14   4   1      196.71      176.16     22.56 o 
  15   4   1      870.34      863.53     36.84 o 
  16   4   1      444.60      483.05     35.09 o 
   1   5   1      226.08      213.87     18.62 o 
   2   5   1     1422.57     1555.30     22.18 o 
   3   5   1      113.09      118.94      9.39 o 
   4   5   1       44.01       59.65     12.42 o 
   5   5   1     1937.16     1762.81     47.66 o 
   6   5   1     1249.43     1379.52     26.07 o 
   7   5   1      877.58      828.11     22.12 o 
   8   5   1       13.99       10.80     21.76 o 
   9   5   1       59.77       69.61     20.01 o 
  10   5   1      728.61      686.14     24.21 o 
  11   5   1      140.13      144.95     14.91 o 
  12   5   1      120.70      170.52     37.94 o 
  13   5   1      162.32      135.08     24.45 o 
  14   5   1       14.61       -1.78     12.95 o 
  15   5   1      408.95      385.01     56.26 o 
   0   6   1     1810.04     1860.53     25.47 o 
   1   6   1      270.77      261.91     11.36 o 
   2   6   1    12305.82    12365.03     79.75 o 
   3   6   1      353.45      377.39     13.78 o 
   4   6   1      807.48      855.67     29.16 o 
   5   6   1     1296.68     1280.73     52.66 o 
   6   6   1      513.94      547.55     17.95 o 
   7   6   1      958.63      868.87     23.60 o 
   8   6   1       20.78       37.60     15.76 o 
   9   6   1      184.06      201.35     14.87 o 
  10   6   1       18.25       28.39     19.04 o 
  11   6   1       13.04        1.74     27.90 o 
  12   6   1      730.37      630.39     26.55 o 
  13   6   1        5.89       20.94     30.05 o 
  14   6   1       30.60       31.66     20.58 o 
  15   6   1      376.90      375.11     26.18 o 
   1   7   1     4196.52     4303.06     41.59 o 
   2   7   1       24.63       58.19     18.38 o 
   3   7   1      745.63      794.64     19.73 o 
   4   7   1      467.12      486.09     16.29 o 
   5   7   1      109.75       87.33     10.42 o 
   6   7   1      349.09      309.19     15.38 o 
   7   7   1      487.39      470.33     18.78 o 
   8   7   1      294.22      283.02     17.03 o 
   9   7   1       58.23       81.27     11.89 o 
  10   7   1      146.85      177.15     15.10 o 
  11   7   1        1.41        3.54     19.95 o 
  12   7   1       57.99       93.69     24.87 o 
  13   7   1      335.43      329.33     22.83 o 
  14   7   1       26.15       42.99     20.62 o 
  15   7   1       23.89        3.74     18.56 o 
   0   8   1      272.38      252.77     12.81 o 
   1   8   1      109.86      102.22     17.30 o 
   2   8   1      919.24      922.35     38.45 o 
   3   8   1      145.37      185.97     18.60 o 
   4   8   1     1974.60     2008.95     34.77 o 
   5   8   1        0.89        2.02     16.20 o 
   6   8   1      541.17      529.94     20.13 o 
   7   8   1      781.12      775.97     24.11 o 
   8   8   1       72.60       71.63     11.45 o 
   9   8   1      116.74      101.63     13.59 o 
  10   8   1      159.12      164.97     29.06 o 
  11   8   1        5.83        3.61     27.59 o 
  12   8   1       22.66       53.90     41.75 o 
  13   8   1       29.54       21.17     25.53 o 
  14   8   1       41.73       43.00     42.98 o 
   1   9   1        4.05       -2.50      7.84 o 
   2   9   1       81.77      133.55     10.92 o 
   3   9   1       13.08       -3.73     18.50 o 
   4   9   1      102.94       86.63     13.90 o 
   5   9   1       30.53       25.59     10.39 o 
   6   9   1       93.39      119.94     17.13 o 
   7   9   1      116.86      117.14     13.81 o 
   8   9   1        0.66       18.42     14.48 o 
   9   9   1      119.30      104.82     14.05 o 
  10   9   1      428.04      399.69     21.30 o 
  11   9   1       20.63       35.23     27.28 o 
  12   9   1      203.93      217.34     40.19 o 
  13   9   1      132.24      110.79     19.12 o 
  14   9   1       29.12       16.75     15.04 o 
   0  10   1       20.99        3.02      8.07 o 
   1  10   1      839.78      876.15     33.33 o 
   2  10   1     1071.06     1075.07     26.70 o 
   3  10   1      307.03      240.68     14.83 o 
   4  10   1        6.04       20.43     13.42 o 
   5  10   1      211.82      252.16     15.25 o 
   6  10   1      248.69      217.05     15.24 o 
   7  10   1      665.58      617.74     24.24 o 
   8  10   1      102.57      108.59     23.66 o 
   9  10   1      397.19      380.23     21.69 o 
  10  10   1      300.23      306.34     21.03 o 
  11  10   1       14.41      -16.97     16.97 o 
  12  10   1       30.18       17.79     12.95 o 
  13  10   1       34.09       47.74     14.05 o 
   1  11   1       73.38       65.56     10.46 o 
   2  11   1      118.67      132.16     13.19 o 
   3  11   1      180.29      198.36     27.23 o 
   4  11   1       75.21       81.08     18.90 o 
   5  11   1       23.42       31.52     21.51 o 
   6  11   1       22.03       30.18     10.94 o 
   7  11   1      351.81      334.81     20.00 o 
   8  11   1      327.77      328.46     42.35 o 
   9  11   1        0.21      -11.75     11.75 o 
  10  11   1       21.65       38.66     11.93 o 
  11  11   1      213.35      168.07     18.04 o 
  12  11   1        0.41       24.25     24.25 o 
  13  11   1      235.78      296.97     32.15 o 
   0  12   1      305.84      314.99     18.06 o 
   1  12   1      241.64      299.93     17.20 o 
   2  12   1        0.01       -9.45     27.38 o 
   3  12   1      680.52      713.43     25.27 o 
   4  12   1      933.55      868.88     48.01 o 
   5  12   1      108.34       98.90     22.09 o 
   6  12   1       90.42       66.10     14.15 o 
   7  12   1      611.17      580.28     25.73 o 
   8  12   1      149.71      175.06     17.12 o 
   9  12   1     1036.16     1085.45     36.16 o 
  10  12   1       27.31       10.46     28.66 o 
  11  12   1      131.04      157.50     18.77 o 
  12  12   1       50.22       35.32     29.51 o 
   1  13   1        0.25       -0.66      9.44 o 
   2  13   1      308.17      281.69     17.93 o 
   3  13   1      788.28      775.80     28.05 o 
   4  13   1        3.90       36.72     10.77 o 
   5  13   1      705.26      668.33     26.93 o 
   6  13   1      119.43      104.61     15.21 o 
   7  13   1      108.24      117.26     52.54 o 
   8  13   1        4.57       -8.27     11.81 o 
   9  13   1       37.21       60.44     35.95 o 
  10  13   1       16.25      -23.05     24.97 o 
  11  13   1      114.56      134.02     18.39 o 
   0  14   1      802.42      754.92     29.57 o 
   1  14   1       72.84       74.43     13.00 o 
   2  14   1      807.21      856.41     41.24 o 
   3  14   1      125.33      151.88     27.48 o 
   4  14   1      226.64      225.08     53.30 o 
   5  14   1       34.63       14.95     12.53 o 
   6  14   1      209.33      209.84     27.94 o 
   7  14   1      265.77      276.87     20.99 o 
   8  14   1      189.35      157.06     21.01 o 
   9  14   1      321.06      385.55     24.42 o 
  10  14   1      148.52      166.33     19.01 o 
   1  15   1       87.79       91.92     15.21 o 
   2  15   1       96.47       91.48     14.70 o 
   3  15   1       87.02       94.96     15.44 o 
   4  15   1       69.38       50.74     14.64 o 
   5  15   1       22.24       49.89     13.69 o 
   6  15   1       19.99       -5.89     12.34 o 
   7  15   1       56.59       72.93     15.36 o 
   8  15   1       71.77       53.20     16.82 o 
   9  15   1       21.25       36.95     15.02 o 
   0  16   1       32.03       18.85     15.10 o 
   1  16   1       19.22       44.07     16.37 o 
   2  16   1       72.35       77.09     15.12 o 
   3  16   1       38.29       51.70     13.71 o 
   4  16   1        0.95       54.18     44.26 o 
   5  16   1        1.15       15.98     14.10 o 
   6  16   1       24.31       17.15     23.73 o 
   7  16   1        5.59      -13.94     13.94 o 
   1  17   1        2.53       36.98     13.55 o 
   2  17   1        0.20       29.24     13.25 o 
   3  17   1        0.23        6.22     14.27 o 
   4  17   1      102.14       90.42     16.75 o 
   5  17   1        7.25      -13.43     13.43 o 
   0   0   2    16721.60    15978.37     94.40 o 
   1   0   2     4254.74     4063.76     77.71 o 
   2   0   2    32885.45    33093.37   1141.81 o 
   3   0   2    14667.18    15189.54    286.26 o 
   4   0   2    21866.65    22523.42    265.80 o 
   5   0   2     4773.11     5272.72     40.36 o 
   6   0   2     2516.56     2963.96     33.24 o 
   7   0   2     7241.70     7685.28    179.67 o 
   8   0   2     6122.21     6176.11    176.76 o 
   9   0   2     1312.59     1249.59     75.94 o 
  10   0   2      436.89      523.26     20.47 o 
  11   0   2       31.35       42.25     13.81 o 
  12   0   2        3.03       26.07     24.52 o 
  13   0   2     1727.72     1549.19     76.28 o 
  14   0   2     1812.57     1885.66     44.89 o 
  15   0   2      643.25      633.28     29.44 o 
  16   0   2      180.41      145.87     18.54 o 
   1   1   2     1525.38     1461.89     22.31 o 
   2   1   2     4598.92     4612.83    127.73 o 
   3   1   2     1461.54     1577.09     57.46 o 
   4   1   2      105.07      127.16     15.06 o 
   5   1   2    14496.89    15399.21    114.98 o 
   6   1   2     4199.68     4245.39     40.00 o 
   7   1   2       40.17       41.09     20.47 o 
   8   1   2        0.35       -2.68     12.69 o 
   9   1   2     1399.01     1417.70     78.03 o 
  10   1   2      373.79      386.76     17.84 o 
  11   1   2     2435.30     2500.96    133.23 o 
  12   1   2      682.54      661.12     25.27 o 
  13   1   2       17.55        5.92     19.54 o 
  14   1   2      257.57      235.72     19.51 o 
  15   1   2       13.54        7.27     37.00 o 
  16   1   2       41.11        3.19     15.29 o 
   1   2   2     9290.45     9229.34    147.15 o 
   2   2   2     4243.97     4197.30     27.73 o 
   3   2   2    10387.17    10670.79    194.93 o 
   4   2   2      196.40      256.39     10.34 o 
   5   2   2       19.75       30.04     23.83 o 
   6   2   2       41.48       40.04      8.13 o 
   7   2   2      194.90      232.86     22.87 o 
   8   2   2     2087.31     2166.74     33.80 o 
   9   2   2       55.89       64.93      9.41 o 
  10   2   2      923.41      852.77     46.27 o 
  11   2   2      528.40      508.61     30.07 o 
  12   2   2      232.39      208.95     17.04 o 
  13   2   2       32.37       10.63     29.10 o 
  14   2   2      134.79      104.00     16.17 o 
  15   2   2       68.68        7.05     13.77 o 
  16   2   2      184.97      163.09     21.68 o 
   1   3   2      205.44      208.31      8.51 o 
   2   3   2      467.07      463.31     24.56 o 
   3   3   2      406.82      398.52     11.76 o 
   4   3   2      239.19      227.33     10.40 o 
   5   3   2      232.87      278.18     11.53 o 
   6   3   2      398.48      502.98     17.37 o 
   7   3   2       27.35        7.89     11.16 o 
   8   3   2      794.14      841.54     38.08 o 
   9   3   2      456.50      471.24     34.94 o 
  10   3   2      358.36      297.95     28.49 o 
  11   3   2      114.30       98.63     22.03 o 
  12   3   2       51.94       32.57     12.23 o 
  13   3   2        1.90        4.97     10.62 o 
  14   3   2       93.45      101.91     15.32 o 
  15   3   2       39.09       46.21     20.35 o 
  16   3   2        7.96      -14.35     14.35 o 
   0   4   2      748.04      671.07     27.39 o 
   1   4   2      573.52      669.64     15.19 o 
   2   4   2     2456.69     2512.71     26.00 o 
   3   4   2     8414.94     8821.18    125.01 o 
   4   4   2        1.87       -6.71      6.71 o 
   5   4   2       88.99       90.65     13.98 o 
   6   4   2       69.18      102.86      9.46 o 
   7   4   2     2374.36     2280.87     38.85 o 
   8   4   2      735.55      711.43     21.25 o 
   9   4   2      227.24      225.44     14.80 o 
  10   4   2      102.26      111.47     12.47 o 
  11   4   2       64.35       53.59     13.30 o 
  12   4   2        1.20        8.50     10.40 o 
  13   4   2      411.01      408.65     71.19 o 
  14   4   2        5.28       -1.80     13.03 o 
  15   4   2       15.88       17.08     14.50 o 
  16   4   2       42.41       47.02     16.01 o 
   1   5   2     1287.85     1252.94     19.91 o 
   2   5   2     5415.57     5461.72    168.19 o 
   3   5   2      786.30      818.58     18.65 o 
   4   5   2     5146.86     5285.22     44.75 o 
   5   5   2     3841.60     4025.61     85.91 o 
   6   5   2      553.16      635.14     18.23 o 
   7   5   2      230.62      251.95     29.24 o 
   8   5   2       14.37       17.88     12.45 o 
   9   5   2      739.21      760.82     36.72 o 
  10   5   2      275.75      229.41     16.30 o 
  11   5   2      421.93      395.61     41.50 o 
  12   5   2      204.76      202.97     17.05 o 
  13   5   2        1.80       13.04     26.82 o 
  14   5   2       36.15       18.58     13.61 o 
  15   5   2       10.91        9.33     13.99 o 
   0   6   2     8552.82     8707.14     54.86 o 
   1   6   2     3148.90     3223.72     33.76 o 
   2   6   2     6868.48     7321.57     51.70 o 
   3   6   2     1097.70     1076.41     49.56 o 
   4   6   2     1388.41     1484.32     25.60 o 
   5   6   2        0.21       12.70      9.44 o 
   6   6   2     2657.41     2633.69     46.30 o 
   7   6   2     3470.85     3388.49     44.56 o 
   8   6   2     3055.40     2998.86     43.98 o 
   9   6   2      584.15      563.17     21.63 o 
  10   6   2       35.19       19.92     10.69 o 
  11   6   2      104.78      117.28     14.34 o 
  12   6   2       45.79       33.21     15.20 o 
  13   6   2       14.34      -10.66     21.03 o 
  14   6   2     1144.07     1179.76     38.89 o 
  15   6   2        9.45       48.42     15.50 o 
   1   7   2      612.90      579.46     16.57 o 
   2   7   2     2754.17     2539.48     33.07 o 
   3   7   2     1243.79     1107.45     43.18 o 
   4   7   2      249.42      189.89     11.46 o 
   5   7   2     1288.05     1192.26     25.80 o 
   6   7   2       55.58       46.35      9.52 o 
   7   7   2       38.84       53.25     10.23 o 
   8   7   2      527.43      531.54     20.87 o 
   9   7   2        1.02      -10.77     10.77 o 
  10   7   2      896.42      864.64     27.66 o 
  11   7   2        0.42      -10.52     10.52 o 
  12   7   2      355.39      311.66     41.12 o 
  13   7   2       38.75       34.79     13.56 o 
  14   7   2       31.99       26.94     14.03 o 
  15   7   2      141.59      155.92     60.63 o 
   0   8   2     1716.24     1615.72     27.83 o 
   1   8   2       46.87       48.99      8.09 o 
   2   8   2     4944.80     4630.10     47.39 o 
   3   8   2      229.94      212.52     12.50 o 
   4   8   2     1091.02     1040.38     24.31 o 
   5   8   2     1620.45     1639.50     47.54 o 
   6   8   2     1765.88     1727.09     33.52 o 
   7   8   2       87.91       56.11     11.32 o 
   8   8   2     3585.13     3621.87     62.83 o 
   9   8   2        1.74        8.66     14.60 o 
  10   8   2       61.49       61.67     12.87 o 
  11   8   2      114.09      138.18     20.60 o 
  12   8   2      315.88      358.78     32.29 o 
  13   8   2       32.92       58.72     18.38 o 
  14   8   2      181.76      192.78     23.15 o 
   1   9   2      213.98      218.76     12.96 o 
   2   9   2      209.83      164.50     18.29 o 
   3   9   2      677.14      618.70     20.37 o 
   4   9   2     4407.80     4196.68     50.75 o 
   5   9   2      658.38      676.17     21.87 o 
   6   9   2     1221.31     1245.81     30.26 o 
   7   9   2        4.24        3.86      9.60 o 
   8   9   2       81.20       49.94     11.84 o 
   9   9   2       16.74       -2.14     10.68 o 
  10   9   2      190.81      217.09     18.20 o 
  11   9   2      122.40      150.88     42.39 o 
  12   9   2      241.63      212.83     37.99 o 
  13   9   2      208.45      194.07     26.78 o 
  14   9   2        4.73       36.54     67.83 o 
   0  10   2     8054.28     7792.96     70.64 o 
   1  10   2     1137.08     1123.85     27.05 o 
   2  10   2       12.00       35.40     17.90 o 
   3  10   2       39.27       40.74     22.63 o 
   4  10   2       79.95       78.57     19.81 o 
   5  10   2      285.17      327.35     22.27 o 
   6  10   2     1272.33     1308.34     58.82 o 
   7  10   2      238.13      224.49     16.54 o 
   8  10   2       23.09       19.22     10.90 o 
   9  10   2      596.53      539.16     35.87 o 
  10  10   2      291.25      256.29     18.87 o 
  11  10   2       25.42        8.19     23.52 o 
  12  10   2       89.31       80.70     15.87 o 
  13  10   2        0.17        8.75     26.30 o 
   1  11   2        0.74       -2.87     24.25 o 
   2  11   2     1281.83     1078.61     28.46 o 
   3  11   2      293.09      261.65     15.79 o 
   4  11   2        4.18      -11.74     11.74 o 
   5  11   2      205.27      177.25     15.43 o 
   6  11   2      350.19      314.86     34.84 o 
   7  11   2      298.29      250.00     18.01 o 
   8  11   2       14.37       -5.95     11.33 o 
   9  11   2      266.94      299.84     37.19 o 
  10  11   2      162.56      209.88     17.91 o 
  11  11   2        3.17      -16.29     19.52 o 
  12  11   2        0.00      -12.41     12.41 o 
  13  11   2        3.35      -15.64     15.64 o 
   0  12   2        1.58      -12.12     26.11 o 
   1  12   2      303.30      327.41     17.98 o 
   2  12   2      137.23      107.75     13.56 o 
   3  12   2      190.76      190.61     20.72 o 
   4  12   2      159.70      172.40     14.50 o 
   5  12   2       35.98       44.88     11.83 o 
   6  12   2       21.45       19.08     12.42 o 
   7  12   2      220.09      229.86     18.36 o 
   8  12   2      311.35      290.07     25.65 o 
   9  12   2        5.26       -0.71     21.82 o 
  10  12   2       39.52       65.52     13.48 o 
  11  12   2        0.81       25.30     20.72 o 
  12  12   2       23.60       27.85     29.83 o 
   1  13   2       81.61       67.51     12.29 o 
   2  13   2      107.91      102.71     28.44 o 
   3  13   2        1.24       -4.02     11.99 o 
   4  13   2       61.29       64.62     12.96 o 
   5  13   2      148.29      160.25     16.10 o 
   6  13   2       41.92       39.41     39.14 o 
   7  13   2      111.97       51.77     15.06 o 
   8  13   2        0.06       -2.55     13.05 o 
   9  13   2      109.07       86.38     15.97 o 
  10  13   2       41.23       35.66     27.07 o 
  11  13   2        5.57      -13.00     13.00 o 
   0  14   2      396.70      451.40     23.24 o 
   1  14   2        8.65       16.34     23.94 o 
   2  14   2      492.63      587.84     29.59 o 
   3  14   2      158.52      142.11     35.26 o 
   4  14   2       47.99       39.21     12.84 o 
   5  14   2       25.40       37.12     12.55 o 
   6  14   2      479.51      495.89     47.63 o 
   7  14   2       58.72       55.22     14.51 o 
   8  14   2      341.04      381.13     24.46 o 
   9  14   2      119.21       94.82     17.47 o 
  10  14   2      148.54      161.99     42.37 o 
   1  15   2       13.84       27.99     12.03 o 
   2  15   2      831.34      830.52     31.54 o 
   3  15   2      296.45      294.08     22.11 o 
   4  15   2      285.68      272.01     21.78 o 
   5  15   2       81.22       91.06     15.41 o 
   6  15   2      103.43       83.12     15.59 o 
   7  15   2       66.53       56.64     15.02 o 
   8  15   2        0.00      -14.40     14.40 o 
   0  16   2     1027.97     1088.44     41.92 o 
   1  16   2      221.93      261.52     20.15 o 
   2  16   2      126.60      153.43     20.97 o 
   3  16   2       27.47       48.69     16.86 o 
   4  16   2       17.01       19.11     13.78 o 
   5  16   2       24.61       -4.08     19.91 o 
   6  16   2        7.44        3.29     19.27 o 
   7  16   2      464.15      548.76     47.16 o 
   1  17   2       51.52       57.86     15.60 o 
   2  17   2      293.59      340.52     24.20 o 
   3  17   2      315.05      359.86     24.79 o 
   4  17   2      348.70      373.27     30.40 o 
   1   1   3     4558.31     4406.77     25.94 o 
   2   1   3    10119.29    10307.92    167.06 o 
   3   1   3      143.62      216.19      9.23 o 
   4   1   3      848.99      874.71     18.62 o 
   5   1   3      142.65      184.46     24.99 o 
   6   1   3        7.90        2.11     10.25 o 
   7   1   3       91.22       73.61      8.93 o 
   8   1   3     1418.18     1387.29     27.43 o 
   9   1   3      743.81      789.92     22.82 o 
  10   1   3     1316.47     1364.93     31.11 o 
  11   1   3       90.41      145.94     14.19 o 
  12   1   3      369.59      363.84     20.38 o 
  13   1   3      265.21      267.29     26.73 o 
  14   1   3      104.79       75.79     18.33 o 
  15   1   3       76.90       48.24     16.95 o 
  16   1   3        0.91       20.72     13.60 o 
   0   2   3     3790.61     3518.59     24.57 o 
   1   2   3    18581.97    17912.89    355.74 o 
   2   2   3     8800.24     8615.49    248.50 o 
   3   2   3       54.66       64.06     14.08 o 
   4   2   3      272.79      315.09     11.14 o 
   5   2   3      110.20      161.49      9.69 o 
   6   2   3     2352.48     2558.06     62.37 o 
   7   2   3        0.03       31.94     19.12 o 
   8   2   3     5759.01     5969.08     56.22 o 
   9   2   3      103.97       93.75     10.94 o 
  10   2   3       35.32        4.42      8.62 o 
  11   2   3      278.77      205.14     27.00 o 
  12   2   3       11.45       -2.80     14.56 o 
  13   2   3       89.49       74.23     13.35 o 
  14   2   3      431.96      382.98     23.13 o 
  15   2   3      110.92      177.58     18.13 o 
  16   2   3      246.63      332.53     23.43 o 
   1   3   3      287.61      281.85      9.63 o 
   2   3   3      914.98      875.36     15.41 o 
   3   3   3     1025.06     1052.71     17.76 o 
   4   3   3    10811.32    10986.36    271.06 o 
   5   3   3     5183.69     6061.60    109.27 o 
   6   3   3     5927.08     6080.54     60.24 o 
   7   3   3     1543.09     1452.37     27.11 o 
   8   3   3       10.97       -7.14      7.47 o 
   9   3   3      181.80      185.10     13.52 o 
  10   3   3      148.73      160.36     14.19 o 
  11   3   3       11.65       12.07     13.83 o 
  12   3   3      151.19      186.07     16.06 o 
  13   3   3      624.80      668.70     52.60 o 
  14   3   3       74.72       81.28     29.89 o 
  15   3   3        3.27      -12.29     34.54 o 
  16   3   3       11.53       14.88     24.19 o 
   0   4   3    10136.99     9866.14     50.30 o 
   1   4   3        0.07        9.41      6.25 o 
   2   4   3     3402.66     3378.89     41.56 o 
   3   4   3     1449.20     1458.89     21.84 o 
   4   4   3     1071.86     1074.86     23.31 o 
   5   4   3     1045.53     1124.29    102.96 o 
   6   4   3        2.45        6.41     10.10 o 
   7   4   3      137.54      110.37     18.81 o 
   8   4   3      562.32      611.81     25.90 o 
   9   4   3     2285.65     2110.39     37.72 o 
  10   4   3      334.71      327.44     26.46 o 
  11   4   3      136.64      120.17     14.50 o 
  12   4   3     1418.77     1306.78     35.51 o 
  13   4   3      733.02      709.07     29.27 o 
  14   4   3      653.93      654.38     28.58 o 
  15   4   3     1084.50     1076.14     38.82 o 
  16   4   3      704.12      650.24     48.48 o 
   1   5   3      250.39      274.43     21.46 o 
   2   5   3      292.39      300.58     14.22 o 
   3   5   3      165.74      132.98      9.21 o 
   4   5   3      648.51      566.63     25.29 o 
   5   5   3      365.36      314.94     13.37 o 
   6   5   3      402.36      294.83     29.07 o 
   7   5   3      133.88      119.95     18.69 o 
   8   5   3      284.83      297.08     15.36 o 
   9   5   3      105.86      114.95     11.63 o 
  10   5   3      427.52      469.23     20.92 o 
  11   5   3      501.73      475.35     22.49 o 
  12   5   3      553.64      535.37     36.49 o 
  13   5   3      245.11      223.51     23.25 o 
  14   5   3      178.14      214.53     83.58 o 
  15   5   3       17.76      -22.87     32.75 o 
   0   6   3     1280.05     1259.00     21.75 o 
   1   6   3     5172.98     5319.74     43.88 o 
   2   6   3      947.48     1068.36     25.80 o 
   3   6   3     5379.62     5485.00     47.25 o 
   4   6   3      317.89      303.81     13.66 o 
   5   6   3        1.18       12.54      7.01 o 
   6   6   3      866.16      972.25     36.52 o 
   7   6   3     3164.61     3067.95     56.41 o 
   8   6   3      383.21      346.61     16.98 o 
   9   6   3      784.22      772.57     81.48 o 
  10   6   3     1009.27      938.20     28.52 o 
  11   6   3       34.86       16.11     12.41 o 
  12   6   3        2.87       14.75     28.77 o 
  13   6   3      149.13      176.43     33.48 o 
  14   6   3       97.75      133.56     42.95 o 
  15   6   3        4.83       25.85     13.50 o 
   1   7   3      222.69      253.51     12.10 o 
   2   7   3     3319.80     3500.65     39.26 o 
   3   7   3      230.19      288.62     34.20 o 
   4   7   3      420.39      508.59     19.84 o 
   5   7   3     6291.81     6431.83    214.87 o 
   6   7   3      100.70       99.95     10.88 o 
   7   7   3      324.55      355.96     17.98 o 
   8   7   3      906.54      955.93     30.82 o 
   9   7   3      164.21      181.47     38.80 o 
  10   7   3       77.11       92.42     13.08 o 
  11   7   3      399.36      363.55     21.14 o 
  12   7   3       59.12       70.72     33.31 o 
  13   7   3       43.83       75.82     18.19 o 
  14   7   3        6.12       34.47     13.87 o 
  15   7   3      245.24      251.36     24.91 o 
   0   8   3       11.31       -3.65     16.61 o 
   1   8   3      486.35      524.13     20.07 o 
   2   8   3      295.27      333.35     14.27 o 
   3   8   3      100.92      101.29     11.91 o 
   4   8   3        8.62       -4.96      9.11 o 
   5   8   3      257.27      243.05     14.29 o 
   6   8   3      255.02      259.33     30.24 o 
   7   8   3      762.28      744.64     24.26 o 
   8   8   3     1160.17     1064.17     41.41 o 
   9   8   3      381.19      352.02     19.19 o 
  10   8   3      546.12      507.60     36.68 o 
  11   8   3      219.14      243.27     18.56 o 
  12   8   3      144.58      113.15     26.30 o 
  13   8   3       54.63       86.20     18.31 o 
  14   8   3        5.87      -13.24     13.24 o 
   1   9   3       17.43       27.69      8.12 o 
   2   9   3      877.66     1033.72     24.92 o 
   3   9   3        0.46       -7.58      7.58 o 
   4   9   3      275.77      317.84     15.78 o 
   5   9   3        6.49        3.31      8.44 o 
   6   9   3        5.07       18.89     15.81 o 
   7   9   3      934.61      983.79     28.18 o 
   8   9   3       32.11       19.18     25.95 o 
   9   9   3        7.07       20.35     10.56 o 
  10   9   3       11.04       22.32     12.01 o 
  11   9   3       97.85       50.20     23.91 o 
  12   9   3       71.98       80.26     14.21 o 
  13   9   3        1.75      -13.23     13.23 o 
  14   9   3       36.24       20.78     16.82 o 
   0  10   3      114.57      127.70     11.76 o 
   1  10   3      416.26      445.27     18.52 o 
   2  10   3     2833.69     2825.25     42.43 o 
   3  10   3     1127.91     1082.28     27.54 o 
   4  10   3      123.02      110.61     45.75 o 
   5  10   3       94.51       63.65     18.60 o 
   6  10   3      687.86      657.28     48.50 o 
   7  10   3     2464.17     2420.95     51.97 o 
   8  10   3     1574.83     1575.41     38.18 o 
   9  10   3      485.67      478.72     24.04 o 
  10  10   3       20.01       50.28     12.29 o 
  11  10   3       56.01       60.09     14.25 o 
  12  10   3        9.93       32.23     12.80 o 
  13  10   3       28.24       29.02     14.24 o 
   1  11   3      130.07      111.66     12.35 o 
   2  11   3     1572.86     1586.33     47.74 o 
   3  11   3       59.63       66.67     16.66 o 
   4  11   3       14.82       -6.55     18.61 o 
   5  11   3     2576.79     2600.18     81.72 o 
   6  11   3      372.11      358.68     20.22 o 
   7  11   3        7.44       33.51     13.32 o 
   8  11   3      544.93      536.52     24.88 o 
   9  11   3      430.35      373.08     22.37 o 
  10  11   3       26.01       61.91     15.70 o 
  11  11   3       52.42       81.18     34.16 o 
  12  11   3      234.71      233.98     21.77 o 
   0  12   3      644.84      599.95     23.33 o 
   1  12   3      140.83      116.52     13.95 o 
   2  12   3        8.76        9.13     26.05 o 
   3  12   3      387.79      412.82     20.33 o 
   4  12   3      348.19      306.84     18.48 o 
   5  12   3      169.02      185.25     16.32 o 
   6  12   3       21.22       17.04     40.61 o 
   7  12   3      827.49      857.48     30.29 o 
   8  12   3      369.05      398.46     22.84 o 
   9  12   3      120.84      149.47     16.32 o 
  10  12   3      194.00      202.20     18.73 o 
  11  12   3       18.92       11.47     13.25 o 
  12  12   3        0.91       20.20     15.62 o 
   1  13   3      536.82      520.90     23.12 o 
   2  13   3      855.65      910.75     39.51 o 
   3  13   3      222.27      192.50     16.66 o 
   4  13   3     1187.98     1210.24     44.36 o 
   5  13   3      115.11      144.51     15.44 o 
   6  13   3       50.98       50.38     13.85 o 
   7  13   3       42.65       56.59     12.93 o 
   8  13   3       86.91      108.94     34.66 o 
   9  13   3        0.07        8.18     17.88 o 
  10  13   3       56.51       69.15     33.62 o 
  11  13   3      110.60      108.55     18.35 o 
   0  14   3      907.78      882.14     30.57 o 
   1  14   3      188.97      140.84     16.56 o 
   2  14   3       99.60       99.24     23.52 o 
   3  14   3       43.73       48.19     22.90 o 
   4  14   3      287.87      280.96     20.35 o 
   5  14   3       25.22       41.96     12.66 o 
   6  14   3      489.89      475.25     24.77 o 
   7  14   3       10.60       20.89     12.45 o 
   8  14   3      110.45      131.63     27.52 o 
   9  14   3        9.52       15.95     26.24 o 
  10  14   3      323.02      360.99     39.05 o 
   1  15   3        3.71        0.99     12.38 o 
   2  15   3      164.24      157.37     17.23 o 
   3  15   3        0.18        2.72     12.34 o 
   4  15   3       37.66       36.60     12.13 o 
   5  15   3        0.06       21.87     15.41 o 
   6  15   3      232.50      193.83     29.53 o 
   7  15   3       43.36       22.25     14.98 o 
   8  15   3       56.19       74.73     19.60 o 
   0  16   3        2.88       36.07     22.32 o 
   1  16   3      101.80       74.46     15.25 o 
   2  16   3        3.88       49.21     31.38 o 
   3  16   3       17.59       18.19     30.16 o 
   4  16   3       31.27       32.46     39.37 o 
   5  16   3        9.54      -13.71     22.61 o 
   6  16   3      148.83      138.07     19.41 o 
   7  16   3      130.76      137.06     19.85 o 
   1  17   3       44.83       59.62     23.58 o 
   2  17   3       20.94        9.01     37.21 o 
   3  17   3       33.61       21.94     14.85 o 
   4  17   3      117.88      153.72     24.47 o 
   0   0   4    23340.10    22236.46    169.92 o 
   1   0   4    32367.09    31480.48    323.58 o 
   2   0   4      553.99      457.66     33.69 o 
   3   0   4     1709.22     1953.00     33.34 o 
   4   0   4     2904.08     3079.51     30.11 o 
   5   0   4     5628.80     5689.90    105.96 o 
   6   0   4     4017.46     3856.72     54.48 o 
   7   0   4     3386.24     3425.32     40.10 o 
   8   0   4      285.76      296.64     22.79 o 
   9   0   4     1950.30     1689.98     49.71 o 
  10   0   4      246.05      221.43     14.97 o 
  11   0   4       79.30      100.45     13.65 o 
  12   0   4      358.07      367.24     20.36 o 
  13   0   4        0.11      -11.00     11.00 o 
  14   0   4       55.49       52.21     14.33 o 
  15   0   4      447.24      509.17     26.34 o 
  16   0   4       55.28       -5.89     51.73 o 
   1   1   4       19.13        5.84      6.37 o 
   2   1   4      105.05       78.81     10.91 o 
   3   1   4    17009.31    17521.39    215.35 o 
   4   1   4      639.86      791.18     28.66 o 
   5   1   4     5194.82     5255.88     53.07 o 
   6   1   4      733.05      883.02     19.78 o 
   7   1   4     1050.06     1050.02     23.17 o 
   8   1   4      827.11      911.28     23.06 o 
   9   1   4     2753.09     2672.25     40.75 o 
  10   1   4      278.87      330.89     17.07 o 
  11   1   4      388.10      452.40     35.25 o 
  12   1   4        0.10       16.35     11.11 o 
  13   1   4      121.28      134.80     16.45 o 
  14   1   4       37.86       -0.90     13.24 o 
  15   1   4       28.66       20.66     13.47 o 
  16   1   4       24.83       21.59     21.99 o 
   0   2   4     5937.54     5799.49     47.86 o 
   1   2   4     4126.92     4030.31     32.44 o 
   2   2   4       82.34       96.98     13.75 o 
   3   2   4     1211.05     1286.70     29.98 o 
   4   2   4     1065.44     1222.79     52.07 o 
   5   2   4     1005.11     1050.97     36.76 o 
   6   2   4      177.23      194.80     18.04 o 
   7   2   4      151.98      101.90      9.90 o 
   8   2   4      314.10      296.89     14.79 o 
   9   2   4      582.90      488.75     23.47 o 
  10   2   4       55.65       25.89     10.25 o 
  11   2   4      221.05      217.16     16.19 o 
  12   2   4      287.56      303.23     30.42 o 
  13   2   4      231.71      251.68     38.89 o 
  14   2   4       56.96       80.35     23.96 o 
  15   2   4      821.26      808.73     32.74 o 
  16   2   4       12.22       34.32     14.47 o 
   1   3   4     2635.51     2555.54     25.13 o 
   2   3   4     9758.79     9541.73     50.34 o 
   3   3   4     2658.01     2777.01    135.38 o 
   4   3   4     3460.80     3613.34    100.93 o 
   5   3   4      329.48      315.74     16.65 o 
   6   3   4       15.17       16.51     11.80 o 
   7   3   4     1079.09     1114.04     24.24 o 
   8   3   4      760.58      740.69     26.47 o 
   9   3   4      733.14      789.46     30.77 o 
  10   3   4     2323.94     2249.87     40.92 o 
  11   3   4     1394.59     1424.30     34.54 o 
  12   3   4      118.08      114.70     43.80 o 
  13   3   4       11.69       29.33     11.70 o 
  14   3   4       18.24       29.55     12.85 o 
  15   3   4        4.37       12.88     13.66 o 
  16   3   4        0.35       -9.19     14.17 o 
   0   4   4      766.04      717.11     23.23 o 
   1   4   4       15.32       18.34      6.54 o 
   2   4   4     3118.00     3014.99     30.32 o 
   3   4   4      286.51      279.82     11.66 o 
   4   4   4       45.84       42.64      7.63 o 
   5   4   4      230.79      214.26     11.67 o 
   6   4   4     2274.96     2325.29     98.00 o 
   7   4   4      240.78      228.31     13.04 o 
   8   4   4      481.31      503.42     20.22 o 
   9   4   4       27.55       38.13      9.29 o 
  10   4   4      186.87      183.12     15.12 o 
  11   4   4      141.82      136.95     19.97 o 
  12   4   4       58.32       92.85     13.26 o 
  13   4   4        1.45       -0.40     19.87 o 
  14   4   4        2.47      -10.09     21.94 o 
  15   4   4        1.84       -5.02     32.57 o 
   1   5   4      435.20      432.57     13.36 o 
   2   5   4      237.36      228.11     17.69 o 
   3   5   4     3099.32     3158.96     44.88 o 
   4   5   4     5144.61     5609.83     47.79 o 
   5   5   4     1596.07     2017.08     30.54 o 
   6   5   4       63.43       89.76      9.79 o 
   7   5   4      219.26      203.08     24.29 o 
   8   5   4      691.22      786.71     23.72 o 
   9   5   4       78.72       52.39     10.50 o 
  10   5   4      750.47      699.39     29.52 o 
  11   5   4      187.08      197.71     16.57 o 
  12   5   4       82.28       68.09     32.44 o 
  13   5   4      373.35      468.19     24.29 o 
  14   5   4        1.33      -14.66     14.66 o 
  15   5   4       10.47       10.81     27.55 o 
   0   6   4       31.40       26.98      7.43 o 
   1   6   4     3591.94     3768.85     37.95 o 
   2   6   4      177.10      140.74     11.45 o 
   3   6   4        9.44       19.36      7.57 o 
   4   6   4     1311.08     1434.15     26.01 o 
   5   6   4      289.78      273.66     13.58 o 
   6   6   4      810.65      911.04     32.34 o 
   7   6   4      720.58      656.41     22.31 o 
   8   6   4        0.67       18.66      9.00 o 
   9   6   4     1507.75     1556.47     34.66 o 
  10   6   4     1728.86     1692.17     37.62 o 
  11   6   4       37.92       47.33     18.83 o 
  12   6   4        6.73      -11.97     11.97 o 
  13   6   4      394.81      394.38     24.14 o 
  14   6   4       20.61        4.41     30.39 o 
  15   6   4      386.20      406.83     26.55 o 
   1   7   4     1285.57     1143.07     58.82 o 
   2   7   4      237.79      223.43     12.22 o 
   3   7   4     4342.24     4029.44     43.82 o 
   4   7   4      856.67      747.76     26.82 o 
   5   7   4      808.71      733.31     20.98 o 
   6   7   4       77.56       77.49     15.76 o 
   7   7   4      826.37      914.03     34.99 o 
   8   7   4      516.44      481.70     20.17 o 
   9   7   4      122.83      114.60     26.44 o 
  10   7   4      440.68      372.35     20.42 o 
  11   7   4      364.31      317.01     20.03 o 
  12   7   4        8.79       10.10     19.73 o 
  13   7   4      243.15      235.69     20.47 o 
  14   7   4       11.93      -21.55     21.55 o 
  15   7   4       34.22       18.56     20.72 o 
   0   8   4     6465.78     6484.64     57.30 o 
   1   8   4     4147.03     3964.55     46.94 o 
   2   8   4      142.04      141.43     29.20 o 
   3   8   4     1169.12     1204.36     30.69 o 
   4   8   4      875.61      917.82     23.89 o 
   5   8   4      637.23      539.47     19.82 o 
   6   8   4     2667.55     2687.43     89.25 o 
   7   8   4     3179.38     3100.97     62.68 o 
   8   8   4      486.81      479.02     21.02 o 
   9   8   4     1453.61     1368.44     45.57 o 
  10   8   4       36.75       31.01     11.95 o 
  11   8   4        2.32      -21.03     21.03 o 
  12   8   4      125.26      157.77     35.57 o 
  13   8   4      206.41      182.60     25.80 o 
  14   8   4       57.05       74.16     15.79 o 
   1   9   4      215.15      174.02     16.07 o 
   2   9   4       28.24       37.28      8.76 o 
   3   9   4     1278.96     1132.55     29.36 o 
   4   9   4        6.33       -5.67     13.59 o 
   5   9   4     3411.06     3502.10     48.35 o 
   6   9   4       67.72       96.75     16.88 o 
   7   9   4        7.08       -7.13      9.64 o 
   8   9   4      516.37      472.86     45.62 o 
   9   9   4      511.33      544.76     24.34 o 
  10   9   4      364.07      344.99     20.67 o 
  11   9   4      535.98      574.40     26.56 o 
  12   9   4       42.30       44.94     14.68 o 
  13   9   4       92.06      108.37     17.03 o 
  14   9   4      272.51      345.43     42.58 o 
   0  10   4      744.00      737.89     22.77 o 
   1  10   4      340.65      334.63     16.44 o 
   2  10   4     1177.39     1224.41     35.58 o 
   3  10   4       68.65       69.62     16.74 o 
   4  10   4     1034.18     1024.89     31.65 o 
   5  10   4      164.05      135.51     13.91 o 
   6  10   4     1041.07     1007.57     32.71 o 
   7  10   4      917.17      859.44     68.23 o 
   8  10   4       82.35       94.93     31.22 o 
   9  10   4        2.04        3.68     20.33 o 
  10  10   4       77.32       56.01     13.38 o 
  11  10   4       19.78       54.14     21.80 o 
  12  10   4       17.72       67.04     27.03 o 
  13  10   4        5.79      -13.72     13.72 o 
   1  11   4      554.66      490.01     23.41 o 
   2  11   4       41.70       72.54     10.91 o 
   3  11   4      562.07      530.69     34.73 o 
   4  11   4     1413.50     1322.65     65.65 o 
   5  11   4      438.10      418.42     21.14 o 
   6  11   4      857.09      693.57     26.81 o 
   7  11   4      527.76      542.62     32.33 o 
   8  11   4       18.55        8.90     11.36 o 
   9  11   4       76.11       71.99     19.72 o 
  10  11   4        8.47       -0.60     11.63 o 
  11  11   4       92.89      124.50     24.29 o 
  12  11   4       35.43       35.95     19.12 o 
   0  12   4      347.75      329.63     18.32 o 
   1  12   4        3.36       -6.20     27.15 o 
   2  12   4      192.73      185.61     14.79 o 
   3  12   4       42.03       56.54     17.28 o 
   4  12   4        8.36       21.61     16.55 o 
   5  12   4        7.38       12.50     36.63 o 
   6  12   4     1688.62     1638.39    113.38 o 
   7  12   4      280.06      272.09     19.87 o 
   8  12   4       86.19      120.04     15.40 o 
   9  12   4       11.60      -15.08     15.08 o 
  10  12   4        0.02        0.60     12.22 o 
  11  12   4       30.05       69.50     15.22 o 
  12  12   4        0.08        5.90     22.34 o 
   1  13   4       14.62       29.07     10.62 o 
   2  13   4       20.16        0.13     28.31 o 
   3  13   4       39.17       50.25     14.91 o 
   4  13   4     1220.78     1134.70     47.51 o 
   5  13   4      117.75      131.88     15.09 o 
   6  13   4      277.01      274.62     19.52 o 
   7  13   4       30.18       28.36     12.03 o 
   8  13   4       93.69       87.83     16.16 o 
   9  13   4        2.39       -0.94     12.96 o 
  10  13   4       52.43       33.99     34.14 o 
  11  13   4       52.21       76.50     16.80 o 
   0  14   4      351.31      355.93     21.36 o 
   1  14   4      604.29      623.73     26.32 o 
   2  14   4        1.22        7.50     24.37 o 
   3  14   4      104.47      142.08     15.37 o 
   4  14   4      378.91      406.62     29.76 o 
   5  14   4      170.41      166.36     17.68 o 
   6  14   4       24.79       18.82     18.87 o 
   7  14   4      533.20      532.06     28.04 o 
   8  14   4      427.62      387.62     51.91 o 
   9  14   4       72.14      107.54     18.79 o 
   1  15   4      409.79      441.42     48.05 o 
   2  15   4       21.86       44.42     12.30 o 
   3  15   4      527.33      554.96     33.59 o 
   4  15   4       28.90       59.20     13.79 o 
   5  15   4      382.00      367.68     24.54 o 
   6  15   4       67.34      113.88     16.40 o 
   7  15   4        0.70       52.50     14.27 o 
   8  15   4      114.31      163.01     18.50 o 
   0  16   4       10.96       38.31     15.47 o 
   1  16   4      695.00      728.70     51.44 o 
   2  16   4       65.55      105.17     28.56 o 
   3  16   4       76.62       60.62     16.22 o 
   4  16   4       34.35       56.58     14.04 o 
   5  16   4      177.25      200.16     25.45 o 
   6  16   4      267.40      276.36     24.27 o 
   1  17   4       95.38      118.92     26.22 o 
   2  17   4        2.27      -12.44     26.78 o 
   3  17   4      241.91      307.95     27.96 o 
   4  17   4       22.41       35.02     15.75 o 
   1   1   5     1133.05     1003.75     17.55 o 
   2   1   5     1197.73     1203.06     40.25 o 
   3   1   5     3080.00     3235.12     30.35 o 
   4   1   5     2104.91     2010.03     79.82 o 
   5   1   5     4261.27     4696.31    190.24 o 
   6   1   5     1258.94     1097.41     55.58 o 
   7   1   5     1271.46     1414.53     27.00 o 
   8   1   5      876.39      900.04     51.63 o 
   9   1   5        5.74       -4.04     14.33 o 
  10   1   5      151.22      155.26     13.11 o 
  11   1   5        0.21       -0.79     10.68 o 
  12   1   5       30.25       13.78     11.55 o 
  13   1   5      381.75      383.93     28.66 o 
  14   1   5      240.99      253.89     27.52 o 
  15   1   5       40.33       55.56     14.48 o 
  16   1   5        1.66       16.93     40.07 o 
   0   2   5     2345.41     2235.88     23.32 o 
   1   2   5     1152.83     1044.00     16.81 o 
   2   2   5      305.05      280.66     10.54 o 
   3   2   5      193.75      193.97      9.63 o 
   4   2   5     2700.03     2796.59    140.43 o 
   5   2   5       44.17       56.81      8.14 o 
   6   2   5      929.19      975.13     39.00 o 
   7   2   5      216.42      199.62     13.36 o 
   8   2   5      338.80      287.08     32.74 o 
   9   2   5       96.05      122.17     17.48 o 
  10   2   5      139.80      114.32     12.92 o 
  11   2   5       26.05       26.96     10.69 o 
  12   2   5       28.80       -0.07     12.11 o 
  13   2   5        3.47      -11.12     11.12 o 
  14   2   5      144.59      138.13     38.97 o 
  15   2   5        1.13       -7.58     18.27 o 
  16   2   5      367.50      348.71     86.05 o 
   1   3   5     2336.53     2142.14     63.71 o 
   2   3   5     1419.39     1717.16     60.89 o 
   3   3   5      779.96      805.33     17.11 o 
   4   3   5      495.09      411.91     13.74 o 
   5   3   5        5.92       -2.69      7.07 o 
   6   3   5      581.15      496.23     16.58 o 
   7   3   5      149.46      184.96     18.79 o 
   8   3   5       16.19       -2.53     16.45 o 
   9   3   5     1393.90     1508.86     32.47 o 
  10   3   5     1530.68     1496.69     35.99 o 
  11   3   5      241.97      240.20     28.02 o 
  12   3   5      526.00      568.75     24.14 o 
  13   3   5      217.44      199.28     30.98 o 
  14   3   5      140.71      171.30     18.42 o 
  15   3   5       42.72       27.97     14.40 o 
  16   3   5        3.94       23.15     32.23 o 
   0   4   5     6131.74     5975.35     45.07 o 
   1   4   5     2092.10     1979.97     25.12 o 
   2   4   5     4591.74     4554.99     75.23 o 
   3   4   5      300.46      371.68     13.03 o 
   4   4   5      765.88      750.64     20.21 o 
   5   4   5      157.76      192.06     14.08 o 
   6   4   5       37.34       67.93     19.52 o 
   7   4   5      936.64      989.44     24.32 o 
   8   4   5     5874.19     5647.19    246.85 o 
   9   4   5       57.25       36.41     10.74 o 
  10   4   5     4524.54     4240.25     81.64 o 
  11   4   5        7.53        8.53     24.06 o 
  12   4   5       52.76       61.86     27.79 o 
  13   4   5        0.90       18.96     11.74 o 
  14   4   5      571.19      568.18     27.81 o 
  15   4   5        0.01      -19.90     20.95 o 
   1   5   5      295.45      305.64     18.81 o 
   2   5   5     7274.04     7454.56     52.54 o 
   3   5   5      113.08       76.13      9.01 o 
   4   5   5     4097.52     3752.00     40.36 o 
   5   5   5      263.12      276.72     13.23 o 
   6   5   5     1409.84     1369.06     51.65 o 
   7   5   5      420.17      459.81     25.88 o 
   8   5   5      267.48      259.91     15.51 o 
   9   5   5       33.55       11.09     10.33 o 
  10   5   5      445.86      472.12     21.29 o 
  11   5   5        0.04       -8.50     12.98 o 
  12   5   5      625.06      621.38     28.76 o 
  13   5   5        0.39       -9.55     11.53 o 
  14   5   5       19.12       19.09     15.08 o 
  15   5   5        2.95       -5.71     13.92 o 
   0   6   5     8581.83     8562.58     58.50 o 
   1   6   5      961.40     1010.04     20.92 o 
   2   6   5      108.66      145.20     10.03 o 
   3   6   5      718.46      661.95     18.21 o 
   4   6   5      104.98      100.38     17.21 o 
   5   6   5      362.11      396.33     15.75 o 
   6   6   5     2568.49     2708.53     78.48 o 
   7   6   5      274.94      212.47     33.31 o 
   8   6   5        0.96       11.18      8.52 o 
   9   6   5       25.72       24.65     10.41 o 
  10   6   5      795.08      778.64     26.70 o 
  11   6   5      119.22       98.59     14.29 o 
  12   6   5       69.66       94.52     14.41 o 
  13   6   5       33.80       19.83     25.18 o 
  14   6   5      591.17      613.83     61.19 o 
  15   6   5        0.66       -1.07     23.04 o 
   1   7   5      511.53      541.39     16.99 o 
   2   7   5     2028.24     1891.37     36.27 o 
   3   7   5      603.28      670.85     19.52 o 
   4   7   5     3147.66     3297.84     41.88 o 
   5   7   5      911.11      990.57     35.18 o 
   6   7   5        7.20       -7.87      7.87 o 
   7   7   5      122.79      122.95     15.35 o 
   8   7   5      830.60      818.36     34.37 o 
   9   7   5      175.17      154.00     34.45 o 
  10   7   5      795.94      761.58     27.44 o 
  11   7   5       23.61       28.20     12.37 o 
  12   7   5      329.40      352.23     22.55 o 
  13   7   5      235.19      252.22     36.88 o 
  14   7   5      129.99      187.70     20.06 o 
   0   8   5      143.33      171.21     23.04 o 
   1   8   5        3.62       26.66      9.71 o 
   2   8   5        1.75       -8.01      8.01 o 
   3   8   5      161.29      177.61     12.43 o 
   4   8   5       28.10       38.74      9.05 o 
   5   8   5        0.56       -8.10      8.10 o 
   6   8   5        7.63       10.96      8.83 o 
   7   8   5        0.26        2.43     14.23 o 
   8   8   5       21.85       28.72     10.26 o 
   9   8   5        9.45       10.18     10.68 o 
  10   8   5      241.56      195.18     41.00 o 
  11   8   5       39.10       46.61     17.88 o 
  12   8   5        2.42       -7.90     31.61 o 
  13   8   5        1.76       -5.99     11.93 o 
  14   8   5       16.52       18.08     34.39 o 
   1   9   5        0.59       14.34      8.84 o 
   2   9   5      831.95      829.27     23.25 o 
   3   9   5      435.86      376.30     21.07 o 
   4   9   5      103.75      106.61     11.47 o 
   5   9   5       26.86       21.49     11.76 o 
   6   9   5      304.17      296.18     24.47 o 
   7   9   5       21.25       44.15     14.62 o 
   8   9   5      987.48      930.33     29.27 o 
   9   9   5      238.63      198.53     34.66 o 
  10   9   5        6.82      -10.85     10.85 o 
  11   9   5        2.80       -3.07     12.47 o 
  12   9   5      140.92      152.46     17.64 o 
  13   9   5        0.37       -1.52     13.95 o 
   0  10   5     3029.65     2727.86     43.16 o 
   1  10   5      977.43     1011.02     31.30 o 
   2  10   5        5.18       -8.29      8.29 o 
   3  10   5        4.13       40.04     58.60 o 
   4  10   5      130.38      134.42     13.59 o 
   5  10   5      394.36      374.96     19.50 o 
   6  10   5      800.18      748.86     32.78 o 
   7  10   5      225.87      225.29     58.61 o 
   8  10   5      201.39      186.94     16.75 o 
   9  10   5        1.21        6.10     10.23 o 
  10  10   5      161.39      146.55     16.84 o 
  11  10   5        9.92        4.49     18.27 o 
  12  10   5       15.03       20.94     21.86 o 
  13  10   5       11.86       38.86     22.51 o 
   1  11   5       22.42       24.67     15.27 o 
   2  11   5       19.93       71.61     10.14 o 
   3  11   5      295.59      285.18     32.23 o 
   4  11   5     1462.69     1384.12     49.49 o 
   5  11   5      477.29      476.74     54.45 o 
   6  11   5      562.76      508.97     24.19 o 
   7  11   5        8.45       26.47     11.26 o 
   8  11   5      164.39      146.65     16.02 o 
   9  11   5        0.51       -2.76     11.69 o 
  10  11   5        0.50       -3.19     11.59 o 
  11  11   5        8.64       -5.50     26.28 o 
  12  11   5      758.89      820.97     59.28 o 
   0  12   5      187.55      203.56     16.15 o 
   1  12   5       83.55       87.47     16.03 o 
   2  12   5     1857.32     1803.38     41.21 o 
   3  12   5        3.01       12.38     10.54 o 
   4  12   5     1291.24     1315.64     34.96 o 
   5  12   5       53.35       35.15     12.59 o 
   6  12   5      993.56     1024.08     32.82 o 
   7  12   5       18.10       -3.84     11.70 o 
   8  12   5     1329.11     1216.21     37.83 o 
   9  12   5       64.41      109.35     21.12 o 
  10  12   5      908.01      937.43     35.24 o 
  11  12   5        1.73       22.94     23.89 o 
   1  13   5       37.11       17.93     11.47 o 
   2  13   5      194.88      208.42     23.33 o 
   3  13   5       64.29       68.08     14.06 o 
   4  13   5       93.30       89.29     32.77 o 
   5  13   5       74.13       75.91     15.95 o 
   6  13   5     1220.41     1111.36     49.67 o 
   7  13   5       18.98       23.08     15.39 o 
   8  13   5      222.69      323.38     22.00 o 
   9  13   5      229.03      204.84     22.71 o 
  10  13   5      179.42      145.36     19.15 o 
   0  14   5        5.38      -10.71     10.71 o 
   1  14   5       12.77       24.89     11.96 o 
   2  14   5      105.86       75.35     14.25 o 
   3  14   5       40.19       62.28     12.67 o 
   4  14   5       63.03       62.91     21.12 o 
   5  14   5        2.87        4.20     11.81 o 
   6  14   5       17.54       29.22     61.11 o 
   7  14   5       75.78      131.33     16.73 o 
   8  14   5      146.00      169.57     19.00 o 
   9  14   5        3.73       -4.60     12.86 o 
   1  15   5       14.54       55.36     19.33 o 
   2  15   5       63.38      107.89     13.95 o 
   3  15   5        7.11       -9.99     29.06 o 
   4  15   5       47.39        5.43     23.17 o 
   5  15   5        9.39       22.98     12.51 o 
   6  15   5       39.50       47.15     15.47 o 
   7  15   5        1.76       14.77     12.80 o 
   8  15   5        4.61        8.39     13.65 o 
   0  16   5      754.23      799.77     33.20 o 
   1  16   5       10.27      -10.57     22.11 o 
   2  16   5       10.32       30.53     17.15 o 
   3  16   5       25.11       28.81     14.07 o 
   4  16   5       39.35       45.25     15.14 o 
   5  16   5        0.01        9.03     44.53 o 
   6  16   5      533.46      553.42     35.13 o 
   1  17   5       19.20       10.38     42.00 o 
   2  17   5        0.40      -12.59     12.59 o 
   3  17   5       19.49       38.48     14.73 o 
   0   0   6     5329.22     5323.29     36.60 o 
   1   0   6     5142.73     4960.08     58.27 o 
   2   0   6     9896.28    10361.81    361.59 o 
   3   0   6     5171.30     5266.59     93.24 o 
   4   0   6     2588.45     2836.84     34.93 o 
   5   0   6      253.69      238.02     24.72 o 
   6   0   6       19.80       28.39      7.52 o 
   7   0   6     2025.62     1962.75     35.68 o 
   8   0   6      738.75      722.71     21.83 o 
   9   0   6        5.02       16.73      8.62 o 
  10   0   6      144.18      177.11     55.94 o 
  11   0   6      303.11      259.88     17.36 o 
  12   0   6       50.72       34.51     12.88 o 
  13   0   6      313.47      246.37     30.78 o 
  14   0   6        0.60        5.57     12.10 o 
  15   0   6      471.43      504.09     27.41 o 
  16   0   6      162.79      170.36     20.70 o 
   1   1   6        3.52       -2.03      6.60 o 
   2   1   6      187.09      207.50     16.96 o 
   3   1   6     1365.15     1387.72     21.57 o 
   4   1   6     3068.80     3233.26     37.87 o 
   5   1   6     2183.82     2338.35    107.21 o 
   6   1   6      522.65      486.44     16.35 o 
   7   1   6      295.27      358.56     15.24 o 
   8   1   6      870.05      940.06     44.09 o 
   9   1   6      426.17      449.10     27.62 o 
  10   1   6     1095.14     1155.44     64.73 o 
  11   1   6      146.08      225.36     15.98 o 
  12   1   6       13.57       16.01     10.36 o 
  13   1   6      140.40      121.94     15.82 o 
  14   1   6        0.68       17.26     11.63 o 
  15   1   6      343.24      357.78     24.68 o 
  16   1   6        8.86        3.61     13.74 o 
   0   2   6     7647.18     7054.34     44.27 o 
   1   2   6        0.61        3.94     16.99 o 
   2   2   6      695.28      721.85     23.67 o 
   3   2   6       76.39       39.41      7.47 o 
   4   2   6      207.90      207.42     10.67 o 
   5   2   6       12.69       17.70      9.06 o 
   6   2   6     2286.97     2330.66     60.48 o 
   7   2   6     1142.91     1183.76     58.69 o 
   8   2   6      156.49      180.12     15.51 o 
   9   2   6     1827.55     1757.88     56.99 o 
  10   2   6       34.49       16.31     10.77 o 
  11   2   6       80.27       61.69     33.75 o 
  12   2   6       28.96       58.33     11.53 o 
  13   2   6      115.25      124.77     15.05 o 
  14   2   6      115.48       86.50     15.22 o 
  15   2   6      298.03      269.65     22.46 o 
   1   3   6     1341.85     1333.36     20.84 o 
   2   3   6     2205.18     2199.79     39.37 o 
   3   3   6     7717.78     7969.64    143.23 o 
   4   3   6     1770.51     1845.11     27.17 o 
   5   3   6     1167.83     1224.85     34.10 o 
   6   3   6      217.15      238.35     29.20 o 
   7   3   6      630.86      641.11     56.89 o 
   8   3   6      739.79      701.67     22.12 o 
   9   3   6      576.29      667.82     22.95 o 
  10   3   6      892.28      903.38     28.53 o 
  11   3   6      142.05      138.46     21.11 o 
  12   3   6       12.87       -8.12     10.94 o 
  13   3   6       17.53       17.86     12.13 o 
  14   3   6       98.48      116.25     15.79 o 
  15   3   6      247.27      208.18     29.47 o 
   0   4   6    19547.15    19629.53    139.08 o 
   1   4   6      103.91       99.51      8.95 o 
   2   4   6        0.31       -7.28     29.97 o 
   3   4   6      109.36      121.39      9.89 o 
   4   4   6     1908.31     1938.34     59.94 o 
   5   4   6       13.77       10.23     11.80 o 
   6   4   6       69.93       90.51     12.65 o 
   7   4   6       36.59       33.70     21.97 o 
   8   4   6      117.52      145.98     16.70 o 
   9   4   6      161.06      191.75     14.49 o 
  10   4   6       70.49       48.34     12.18 o 
  11   4   6      136.83      151.50     15.68 o 
  12   4   6        2.85      -10.39     10.48 o 
  13   4   6      279.41      294.14     38.20 o 
  14   4   6        0.13        6.55     23.29 o 
  15   4   6       46.12       48.65     20.06 o 
   1   5   6      292.43      381.53     13.62 o 
   2   5   6       87.37      106.53      9.26 o 
   3   5   6        7.15        8.37      6.91 o 
   4   5   6      324.34      312.93     18.02 o 
   5   5   6      890.68      865.59     56.79 o 
   6   5   6      205.30      227.19     12.75 o 
   7   5   6      349.73      405.81     17.52 o 
   8   5   6     1418.39     1531.08     39.77 o 
   9   5   6        1.23        9.73     14.64 o 
  10   5   6      980.51      963.51     35.51 o 
  11   5   6      568.67      513.77     23.85 o 
  12   5   6        3.88       19.79     33.52 o 
  13   5   6       68.46       95.70     14.84 o 
  14   5   6       62.69       74.06     18.71 o 
  15   5   6       27.34       47.76     24.52 o 
   0   6   6     1361.95     1305.79     24.18 o 
   1   6   6      209.70      183.71     11.12 o 
   2   6   6      547.88      583.99     38.64 o 
   3   6   6     2549.36     2877.27     36.93 o 
   4   6   6      316.65      328.19     14.85 o 
   5   6   6      571.54      500.96     17.83 o 
   6   6   6      476.33      562.32     19.44 o 
   7   6   6     2695.61     2605.72     41.14 o 
   8   6   6       35.83       24.99     18.36 o 
   9   6   6      603.34      603.08     23.23 o 
  10   6   6      268.45      278.94     18.26 o 
  11   6   6       33.52       15.96     30.01 o 
  12   6   6       16.04       11.21     21.88 o 
  13   6   6      179.71      229.68     18.99 o 
  14   6   6       64.55       79.91     16.73 o 
  15   6   6      286.81      301.82     24.32 o 
   1   7   6      673.63      613.91     33.17 o 
   2   7   6     1369.06     1348.43     38.72 o 
   3   7   6     1777.78     1762.03     46.42 o 
   4   7   6      261.50      216.02     20.95 o 
   5   7   6      891.59      963.13     28.21 o 
   6   7   6       66.02       65.70     10.68 o 
   7   7   6      228.89      242.66     43.28 o 
   8   7   6       13.59       28.64     18.83 o 
   9   7   6      649.47      624.15     30.40 o 
  10   7   6      115.61       93.59     22.65 o 
  11   7   6     1344.40     1312.95     37.02 o 
  12   7   6      378.55      380.71     23.09 o 
  13   7   6      333.42      362.30     23.94 o 
  14   7   6       45.99       57.84     15.51 o 
   0   8   6      677.29      717.78     26.47 o 
   1   8   6    11830.21    11554.14     80.62 o 
   2   8   6      187.90      166.61     12.56 o 
   3   8   6       31.57       28.92     15.47 o 
   4   8   6      698.62      707.33     26.54 o 
   5   8   6     1399.70     1294.83     29.79 o 
   6   8   6       52.00       51.90     22.13 o 
   7   8   6     2482.86     2262.63     41.87 o 
   8   8   6       52.22       56.83     11.91 o 
   9   8   6     1726.94     1671.15     39.64 o 
  10   8   6      115.92      123.48     19.87 o 
  11   8   6        4.47       -1.85     13.05 o 
  12   8   6        0.18      -19.47     25.95 o 
  13   8   6      295.34      305.30     23.26 o 
  14   8   6       44.02       85.35     16.08 o 
   1   9   6     2028.65     1775.35     33.50 o 
   2   9   6      293.96      299.70     30.44 o 
   3   9   6     5626.00     5212.29    101.92 o 
   4   9   6      106.36      125.98     12.58 o 
   5   9   6     1970.58     1851.63     46.24 o 
   6   9   6       55.63       51.88     13.79 o 
   7   9   6      354.76      395.96     20.66 o 
   8   9   6      197.66      151.68     15.51 o 
   9   9   6      270.30      246.64     68.00 o 
  10   9   6        5.63        3.22     36.44 o 
  11   9   6      674.75      725.94     29.99 o 
  12   9   6        5.07      -14.52     14.52 o 
  13   9   6      202.28      197.82     23.31 o 
   0  10   6      207.95      195.55     36.56 o 
   1  10   6      896.95      858.67     25.19 o 
   2  10   6      109.28      141.42     24.89 o 
   3  10   6       56.41       53.51     10.88 o 
   4  10   6      894.78      786.39     45.56 o 
   5  10   6      778.22      693.83     48.26 o 
   6  10   6      883.06      833.89     41.75 o 
   7  10   6      537.18      484.72     23.11 o 
   8  10   6        6.86       -4.55     28.96 o 
   9  10   6      271.60      312.76     25.39 o 
  10  10   6       19.33       53.07     13.02 o 
  11  10   6       59.13       80.19     16.28 o 
  12  10   6        6.60       37.75     13.40 o 
  13  10   6      204.57      318.97     30.68 o 
   1  11   6      186.13      203.40     14.84 o 
   2  11   6      526.22      510.44     21.70 o 
   3  11   6     1071.34      984.03     31.71 o 
   4  11   6      786.50      840.38     35.54 o 
   5  11   6        0.24       21.96     10.95 o 
   6  11   6      863.44      765.67     28.30 o 
   7  11   6       63.49       31.53     12.32 o 
   8  11   6       56.70       85.31     14.23 o 
   9  11   6      321.36      339.32     24.89 o 
  10  11   6        0.50       31.92     34.58 o 
  11  11   6      146.55      147.18     18.72 o 
  12  11   6        1.26       33.85     18.52 o 
   0  12   6       39.29       10.02     17.96 o 
   1  12   6      180.60      225.34     38.39 o 
   2  12   6      250.83      266.07     18.22 o 
   3  12   6      262.68      255.30     34.66 o 
   4  12   6       56.56       69.10     13.01 o 
   5  12   6      406.71      433.82     22.10 o 
   6  12   6      348.81      351.26     21.47 o 
   7  12   6      364.19      359.25     63.58 o 
   8  12   6      308.68      250.33     20.34 o 
   9  12   6        3.35       27.78     11.64 o 
  10  12   6        0.11      -16.70     21.74 o 
  11  12   6        0.20      -13.61     13.61 o 
   1  13   6       27.17       17.98     13.88 o 
   2  13   6       14.69       10.46     10.93 o 
   3  13   6      348.52      366.91     21.35 o 
   4  13   6      854.21      926.15     31.35 o 
   5  13   6      107.59       59.32     20.49 o 
   6  13   6       61.86       58.05     15.97 o 
   7  13   6       35.64       75.67     33.77 o 
   8  13   6       72.87       82.81     32.46 o 
   9  13   6       95.73       76.82     23.54 o 
  10  13   6        2.16        3.36     13.59 o 
   0  14   6      213.59      246.56     18.96 o 
   1  14   6     1448.67     1434.95     51.96 o 
   2  14   6       43.02       34.40     13.80 o 
   3  14   6        3.29       26.14     15.58 o 
   4  14   6      288.91      323.36     21.15 o 
   5  14   6      129.94       71.44     15.06 o 
   6  14   6        4.48       36.88     12.41 o 
   7  14   6      598.07      581.10     60.74 o 
   8  14   6        8.03      -14.73     14.73 o 
   9  14   6      691.95      780.03     55.24 o 
   1  15   6      508.40      506.03     66.59 o 
   2  15   6      121.96      172.49     42.98 o 
   3  15   6      761.31      802.32     64.26 o 
   4  15   6        4.62       40.25     13.02 o 
   5  15   6      126.80      175.24     27.09 o 
   6  15   6       25.30       17.71     13.76 o 
   7  15   6        0.77      -12.58     12.58 o 
   0  16   6       14.74       30.75     13.93 o 
   1  16   6      830.27      963.60     36.70 o 
   2  16   6       61.40      106.57     16.64 o 
   3  16   6       18.23       15.88     31.18 o 
   4  16   6       31.79       52.22     23.02 o 
   5  16   6      331.04      358.92     27.71 o 
   6  16   6      147.83      184.67     20.56 o 
   1  17   6       48.73       49.09     27.40 o 
   2  17   6       36.93       68.56     15.43 o 
   1   1   7     3041.31     3099.36     31.00 o 
   2   1   7     7784.29     8463.26     63.92 o 
   3   1   7      286.67      240.89     17.36 o 
   4   1   7       30.71        8.34     10.91 o 
   5   1   7        9.43       18.26      7.19 o 
   6   1   7     1969.19     2004.86     74.21 o 
   7   1   7      385.38      463.41     29.96 o 
   8   1   7       19.04       47.12     33.25 o 
   9   1   7      252.24      250.06     35.57 o 
  10   1   7     1408.79     1531.26     60.16 o 
  11   1   7      390.22      345.59     19.78 o 
  12   1   7      274.68      260.97     19.17 o 
  13   1   7      217.70      238.94     39.99 o 
  14   1   7       37.62       11.93     20.18 o 
  15   1   7      284.35      305.81     42.16 o 
   0   2   7     1206.16     1378.16     21.38 o 
   1   2   7       17.52       54.17     15.52 o 
   2   2   7     2485.62     2574.82     39.36 o 
   3   2   7     1307.35     1376.97     22.84 o 
   4   2   7      141.98      127.25     18.48 o 
   5   2   7        0.39        8.44     13.38 o 
   6   2   7      194.39      187.86     16.11 o 
   7   2   7       75.63       75.62     11.41 o 
   8   2   7     2835.49     2760.05    192.49 o 
   9   2   7      130.42      135.97     13.16 o 
  10   2   7      361.91      290.91     39.86 o 
  11   2   7      228.81      237.36     28.08 o 
  12   2   7       20.35       58.06     47.39 o 
  13   2   7      849.41      828.05     31.79 o 
  14   2   7       40.18       69.87     14.69 o 
  15   2   7      105.85       61.32     16.52 o 
   1   3   7     1644.82     1884.04     41.72 o 
   2   3   7      827.19      816.19     19.21 o 
   3   3   7       95.05       69.40      8.11 o 
   4   3   7      189.54      351.10     20.36 o 
   5   3   7     1659.83     1814.60     63.77 o 
   6   3   7      611.44      549.49     30.56 o 
   7   3   7      582.07      579.74     26.70 o 
   8   3   7       22.31       21.64      8.96 o 
   9   3   7        0.09        8.28      9.11 o 
  10   3   7      345.93      356.89     19.12 o 
  11   3   7       10.79        0.94     23.42 o 
  12   3   7       88.23      118.70     15.02 o 
  13   3   7       88.91       81.74     14.50 o 
  14   3   7      198.45      205.18     19.93 o 
  15   3   7      275.58      258.49     22.99 o 
   0   4   7      701.37      766.66     17.72 o 
   1   4   7       75.67      122.25      9.53 o 
   2   4   7      263.13      300.99     12.37 o 
   3   4   7        3.73       27.82     17.24 o 
   4   4   7     6410.09     6587.36    125.09 o 
   5   4   7        6.73      -10.31     10.89 o 
   6   4   7      393.02      368.38     15.77 o 
   7   4   7      138.82      128.72     16.16 o 
   8   4   7      264.95      256.74     37.85 o 
   9   4   7      438.90      564.07     21.60 o 
  10   4   7      802.42      836.19     27.27 o 
  11   4   7        6.11       32.00     17.49 o 
  12   4   7      539.59      462.91     23.95 o 
  13   4   7       45.97       61.63     17.94 o 
  14   4   7      315.52      350.14     23.77 o 
  15   4   7      193.55      231.04     42.70 o 
   1   5   7      185.93      202.70     11.48 o 
   2   5   7      208.06      117.37      9.94 o 
   3   5   7       49.56      108.50      9.95 o 
   4   5   7     4744.20     4639.64     91.97 o 
   5   5   7      672.10      686.74     20.30 o 
   6   5   7        1.81        0.61      7.56 o 
   7   5   7      240.92      275.60     30.92 o 
   8   5   7      503.44      551.72     20.83 o 
   9   5   7      168.89      161.84     21.26 o 
  10   5   7      186.86      191.99     16.11 o 
  11   5   7     1257.75     1301.64     35.66 o 
  12   5   7      600.16      677.12     41.06 o 
  13   5   7      360.27      321.71     22.74 o 
  14   5   7      253.93      277.63     84.58 o 
  15   5   7        6.80       14.68     14.47 o 
   0   6   7      166.00      233.47     13.29 o 
   1   6   7     2652.02     2573.06     67.67 o 
   2   6   7     1183.23     1174.79     24.41 o 
   3   6   7        0.03        3.03     11.64 o 
   4   6   7     1577.10     1534.83     29.06 o 
   5   6   7       97.55      115.78     10.51 o 
   6   6   7        4.87        0.85     16.64 o 
   7   6   7       52.59       59.79     26.59 o 
   8   6   7     4128.45     4003.08    185.45 o 
   9   6   7      788.79      785.71     77.19 o 
  10   6   7      419.21      431.98     42.74 o 
  11   6   7      447.57      433.43     22.93 o 
  12   6   7       48.82       59.90     12.89 o 
  13   6   7      325.24      309.86     58.57 o 
  14   6   7      449.01      504.03     81.29 o 
   1   7   7      466.74      527.88     17.71 o 
   2   7   7     1205.09     1179.43     40.28 o 
   3   7   7      363.61      401.97     16.54 o 
   4   7   7       57.03       63.37     12.28 o 
   5   7   7       23.73       51.34     18.87 o 
   6   7   7     1185.44     1264.92     66.98 o 
   7   7   7      468.75      531.57     21.19 o 
   8   7   7      668.90      680.39     24.50 o 
   9   7   7        0.47       14.48     10.39 o 
  10   7   7       62.84       55.73     12.98 o 
  11   7   7       93.26       82.16     25.64 o 
  12   7   7      230.75      251.62     19.51 o 
  13   7   7        2.14       -2.66     13.76 o 
  14   7   7       18.32        9.94     14.00 o 
   0   8   7      155.23      125.63     17.25 o 
   1   8   7      417.37      443.00     18.68 o 
   2   8   7        0.56        2.37      7.92 o 
   3   8   7      333.07      283.98     15.11 o 
   4   8   7      301.91      328.32     16.21 o 
   5   8   7       41.61       67.86     32.17 o 
   6   8   7      114.92       99.76     12.00 o 
   7   8   7        0.01       -5.19      9.31 o 
   8   8   7      288.29      296.80     18.50 o 
   9   8   7        3.47       -8.31     27.94 o 
  10   8   7      119.36      158.56     15.70 o 
  11   8   7       32.25       42.94     47.44 o 
  12   8   7       29.93        0.61     34.93 o 
  13   8   7       10.17      -11.69     14.33 o 
  14   8   7        0.03       48.35     14.76 o 
   1   9   7      252.67      257.29     26.98 o 
   2   9   7       13.11       -0.76      8.91 o 
   3   9   7      685.80      675.27     37.09 o 
   4   9   7        2.27       12.99     31.22 o 
   5   9   7        0.75       15.30      9.33 o 
   6   9   7     1963.87     1939.32     69.11 o 
   7   9   7      144.51      165.75     14.80 o 
   8   9   7        1.12        7.21     21.82 o 
   9   9   7      104.76       82.29     14.77 o 
  10   9   7       69.50       67.70     14.64 o 
  11   9   7       31.74       60.37     24.58 o 
  12   9   7       59.31       79.93     15.46 o 
  13   9   7       94.42      136.83     19.79 o 
   0  10   7     3725.81     3617.19     50.72 o 
   1  10   7      272.87      269.26     16.35 o 
   2  10   7     4656.33     4484.04    140.90 o 
   3  10   7      392.59      384.14     19.17 o 
   4  10   7       99.35      115.39     13.50 o 
   5  10   7        3.24       26.93     10.49 o 
   6  10   7     1400.74     1366.87     35.67 o 
   7  10   7      458.35      436.85     24.72 o 
   8  10   7     1893.75     1853.13     69.83 o 
   9  10   7      297.50      325.33     20.97 o 
  10  10   7      154.87      140.56     22.13 o 
  11  10   7       14.71       -0.56     35.39 o 
  12  10   7       22.29       23.14     17.22 o 
   1  11   7      353.24      376.23     33.33 o 
   2  11   7      793.64      808.59     26.81 o 
   3  11   7      716.16      653.47     25.49 o 
   4  11   7      933.50      926.16     69.74 o 
   5  11   7     1205.19     1129.88     38.12 o 
   6  11   7       22.76       38.33     11.82 o 
   7  11   7        0.03      -26.70     26.70 o 
   8  11   7      100.03      109.84     15.02 o 
   9  11   7        0.50       -8.88     11.95 o 
  10  11   7      812.07      798.22     36.28 o 
  11  11   7      278.99      293.52     46.81 o 
  12  11   7      514.51      577.75     32.93 o 
   0  12   7     2766.95     2700.99     48.71 o 
   1  12   7      228.64      166.64     15.68 o 
   2  12   7       20.04       33.64     13.09 o 
   3  12   7       11.50        3.84     10.52 o 
   4  12   7      429.00      357.31     21.29 o 
   5  12   7       91.26       40.89     12.98 o 
   6  12   7      119.16      121.70     18.96 o 
   7  12   7      300.01      296.54     20.82 o 
   8  12   7      388.00      443.53     24.70 o 
   9  12   7      307.69      370.95     23.46 o 
  10  12   7      148.67      157.20     18.88 o 
  11  12   7        6.25       17.32     58.84 o 
   1  13   7      378.83      336.78     20.87 o 
   2  13   7      953.68      979.22     98.93 o 
   3  13   7      124.33      121.69     20.16 o 
   4  13   7     1100.41     1083.65     34.38 o 
   5  13   7       61.66       46.64     15.18 o 
   6  13   7       31.51       88.51     14.56 o 
   7  13   7       23.45       35.19     14.81 o 
   8  13   7       59.23       60.50     14.25 o 
   9  13   7        0.81       30.13     13.73 o 
  10  13   7      273.79      288.90     23.44 o 
   0  14   7       17.57       21.62     20.66 o 
   1  14   7      348.39      377.80     41.15 o 
   2  14   7      611.17      563.73     26.03 o 
   3  14   7       27.54       62.52     13.89 o 
   4  14   7        0.29      -10.70     10.70 o 
   5  14   7        1.77       13.07     57.27 o 
   6  14   7       31.73       47.84     13.59 o 
   7  14   7        1.60       25.04     14.85 o 
   8  14   7      265.03      254.54     33.58 o 
   9  14   7       67.05       75.95     17.26 o 
   1  15   7        1.53       16.41     11.92 o 
   2  15   7       29.43       74.26     16.20 o 
   3  15   7       45.76       41.58     14.06 o 
   4  15   7        5.36       21.79     31.05 o 
   5  15   7        4.68       10.33     13.22 o 
   6  15   7      296.52      333.32     25.86 o 
   7  15   7        0.01       -6.61     26.53 o 
   0  16   7       24.68       48.03     27.69 o 
   1  16   7       45.79       65.12     88.57 o 
   2  16   7      286.32      251.17     22.16 o 
   3  16   7       44.31       35.42     15.03 o 
   4  16   7      187.18      188.29     20.14 o 
   5  16   7        3.99      -12.04     25.80 o 
   1  17   7       88.16       54.90     22.19 o 
   0   0   8     6871.84     7630.98     50.88 o 
   1   0   8     2876.72     3232.29     37.98 o 
   2   0   8     2458.14     2673.96     76.52 o 
   3   0   8     1943.22     2106.87     73.09 o 
   4   0   8      799.03      967.32     20.97 o 
   5   0   8        3.57        6.12      7.31 o 
   6   0   8     3777.28     3636.29     43.50 o 
   7   0   8     3175.80     3013.11     41.94 o 
   8   0   8        7.17       24.31      8.31 o 
   9   0   8     1926.76     1877.02     37.36 o 
  10   0   8       56.23       98.38     12.54 o 
  11   0   8       29.81        7.55     10.97 o 
  12   0   8       35.53       40.54     13.01 o 
  13   0   8     2088.70     2048.60     57.62 o 
  14   0   8      324.32      312.15     27.17 o 
  15   0   8        0.03       15.82     33.21 o 
   1   1   8     2006.51     2048.48     27.11 o 
   2   1   8      738.67      868.45     18.81 o 
   3   1   8      361.55      287.11     17.08 o 
   4   1   8      704.03      762.41     33.00 o 
   5   1   8      228.74      166.61     11.32 o 
   6   1   8     1875.29     2036.71    107.80 o 
   7   1   8        0.22       22.26      8.36 o 
   8   1   8       39.36       29.89     16.14 o 
   9   1   8       92.97      149.47     33.18 o 
  10   1   8      300.06      326.14     18.15 o 
  11   1   8      937.58      915.13     29.49 o 
  12   1   8      138.02      142.01     29.53 o 
  13   1   8        2.91       15.92     11.92 o 
  14   1   8       64.67      112.69     16.08 o 
  15   1   8       14.82        5.52     19.08 o 
   0   2   8    15650.46    16316.11     77.34 o 
   1   2   8      841.15      986.74     19.76 o 
   2   2   8     7564.57     7816.39    129.78 o 
   3   2   8      103.61      114.19     12.80 o 
   4   2   8     2506.65     2634.92     66.26 o 
   5   2   8       70.96       77.21      9.22 o 
   6   2   8      974.83     1024.36     48.19 o 
   7   2   8     1202.86     1095.56     34.71 o 
   8   2   8     1738.19     1770.57     34.63 o 
   9   2   8      687.83      717.25     24.26 o 
  10   2   8      110.22      152.52     14.37 o 
  11   2   8       37.59       19.59     11.23 o 
  12   2   8       31.23       32.42     23.87 o 
  13   2   8        5.08      -17.65     31.67 o 
  14   2   8        2.49       10.28     12.63 o 
  15   2   8      152.67      140.07     19.51 o 
   1   3   8     3381.96     3505.72     37.97 o 
   2   3   8        0.10       -1.89      6.67 o 
   3   3   8     5653.14     6050.96     50.69 o 
   4   3   8       68.28       64.48      8.76 o 
   5   3   8      799.45      868.71     21.90 o 
   6   3   8        0.01        5.14     16.68 o 
   7   3   8     1075.66     1112.93     28.31 o 
   8   3   8      273.41      316.69     77.62 o 
   9   3   8        1.78       21.12      9.41 o 
  10   3   8       75.22       32.03     20.14 o 
  11   3   8      299.63      310.41     19.32 o 
  12   3   8      370.69      372.35     43.22 o 
  13   3   8       33.24       45.40     13.08 o 
  14   3   8      109.62       80.74     16.64 o 
  15   3   8       63.99       28.93     16.36 o 
   0   4   8      161.24      181.82     37.50 o 
   1   4   8       36.13       61.13      8.11 o 
   2   4   8        0.42       -3.15      7.01 o 
   3   4   8      393.95      399.38     16.26 o 
   4   4   8     1248.12     1218.58     25.12 o 
   5   4   8       11.12        1.49      7.34 o 
   6   4   8     1573.07     1685.83     56.62 o 
   7   4   8       39.16       35.75     17.40 o 
   8   4   8       85.71       88.00     34.82 o 
   9   4   8      159.01      219.78     15.43 o 
  10   4   8       16.15       12.36     10.65 o 
  11   4   8        0.68        2.46     11.89 o 
  12   4   8        0.45      -13.23     13.23 o 
  13   4   8      191.36      148.86     22.61 o 
  14   4   8      490.50      547.07     28.70 o 
  15   4   8       10.40      -17.32     17.32 o 
   1   5   8      562.62      586.36     25.52 o 
   2   5   8      101.33      174.52     11.16 o 
   3   5   8      205.88      215.99     14.35 o 
   4   5   8       45.01       79.46      9.21 o 
   5   5   8      901.60      874.92     23.14 o 
   6   5   8       19.96       20.47     10.21 o 
   7   5   8        0.14       11.51      9.38 o 
   8   5   8     1072.19      944.24     27.06 o 
   9   5   8      143.98      174.31     59.90 o 
  10   5   8      403.33      376.73     20.99 o 
  11   5   8       58.66       22.63     20.28 o 
  12   5   8      146.14      159.21     17.58 o 
  13   5   8       37.14       56.92     14.76 o 
  14   5   8       15.43       17.39     13.96 o 
   0   6   8        0.26       14.52      8.13 o 
   1   6   8     1806.83     2044.76     64.95 o 
   2   6   8     2718.86     2576.89     36.60 o 
   3   6   8      365.71      329.77     15.16 o 
   4   6   8      537.55      513.67     25.90 o 
   5   6   8      291.89      291.37     15.05 o 
   6   6   8     1431.56     1354.11     30.43 o 
   7   6   8      493.79      473.20     20.16 o 
   8   6   8      347.13      340.27     18.23 o 
   9   6   8      290.61      253.56     24.58 o 
  10   6   8       32.54       11.01     11.07 o 
  11   6   8      356.28      308.28     30.67 o 
  12   6   8        6.14        4.79     12.27 o 
  13   6   8        0.05       -6.88     22.55 o 
  14   6   8      156.46      201.78     22.03 o 
   1   7   8       60.63       44.08     13.46 o 
   2   7   8     5166.20     4797.54     82.25 o 
   3   7   8      559.38      540.04     26.10 o 
   4   7   8     2746.76     2608.29     74.46 o 
   5   7   8      144.21      160.72     13.05 o 
   6   7   8      536.60      540.73     20.80 o 
   7   7   8        1.08        5.24     30.97 o 
   8   7   8        4.53       13.88     10.02 o 
   9   7   8       11.37       -1.63     10.29 o 
  10   7   8      942.37      870.07     44.76 o 
  11   7   8       18.21       26.00     12.44 o 
  12   7   8      225.52      270.86     51.39 o 
  13   7   8       62.19       76.16     16.53 o 
  14   7   8       48.55       47.36     15.39 o 
   0   8   8     7684.41     6931.18     65.53 o 
   1   8   8     2454.76     2375.06     40.44 o 
   2   8   8      168.71      171.57     13.03 o 
   3   8   8        9.85        9.10     18.36 o 
   4   8   8      136.70      106.45     17.26 o 
   5   8   8      444.20      431.45     19.20 o 
   6   8   8     1142.21     1156.83     30.52 o 
   7   8   8      832.32      787.47     26.32 o 
   8   8   8     1800.22     1709.86     39.72 o 
   9   8   8      170.52      165.28     16.10 o 
  10   8   8       95.56       91.60     13.74 o 
  11   8   8        8.20       31.47     12.16 o 
  12   8   8      183.48      176.11     19.93 o 
  13   8   8      188.53      238.65     46.17 o 
   1   9   8       16.36       13.64      9.42 o 
   2   9   8     2164.13     2087.08     58.35 o 
   3   9   8      354.16      343.83     17.85 o 
   4   9   8     4520.57     4346.41     71.89 o 
   5   9   8        0.85       16.59     10.20 o 
   6   9   8      174.09      177.11     15.40 o 
   7   9   8       22.60       34.01     13.77 o 
   8   9   8      210.44      182.44     16.68 o 
   9   9   8       58.08       38.53     30.63 o 
  10   9   8      707.80      709.99     67.72 o 
  11   9   8      333.32      317.48     27.56 o 
  12   9   8      465.13      465.16     27.12 o 
  13   9   8      265.31      285.93     34.05 o 
   0  10   8     1988.70     1963.77     38.80 o 
   1  10   8      121.50       63.46     11.91 o 
   2  10   8     3042.91     2923.15     47.25 o 
   3  10   8       10.87        4.03     10.18 o 
   4  10   8      967.06      972.67     73.12 o 
   5  10   8       72.47       72.48     12.66 o 
   6  10   8      385.16      390.82     28.20 o 
   7  10   8        2.94       28.16     10.99 o 
   8  10   8      742.03      755.94     28.94 o 
   9  10   8      192.26      119.14     16.74 o 
  10  10   8        7.18        8.72     29.70 o 
  11  10   8       26.14       54.75     26.74 o 
  12  10   8       33.14       45.26     15.36 o 
   1  11   8       71.93      104.04     49.84 o 
   2  11   8      202.25      148.01     15.63 o 
   3  11   8      785.43      807.12     38.15 o 
   4  11   8      170.74      157.81     15.80 o 
   5  11   8      559.27      537.56     24.17 o 
   6  11   8       26.96       26.30     11.64 o 
   7  11   8       48.09       58.02     20.99 o 
   8  11   8       21.67       47.30     12.64 o 
   9  11   8       67.68        7.02     13.51 o 
  10  11   8        6.98      -10.13     29.39 o 
  11  11   8       23.73       34.65     20.68 o 
   0  12   8      129.00      101.20     14.68 o 
   1  12   8      439.68      430.41     21.43 o 
   2  12   8      406.49      426.91     52.36 o 
   3  12   8      426.37      454.64     22.42 o 
   4  12   8       11.87       -0.84     26.20 o 
   5  12   8      200.09      216.23     18.65 o 
   6  12   8      260.70      303.21     20.88 o 
   7  12   8       20.18       17.97     12.53 o 
   8  12   8       87.58       76.69     28.25 o 
   9  12   8       28.35       56.70     17.28 o 
  10  12   8        0.62       34.32     13.45 o 
   1  13   8      290.36      294.83     38.82 o 
   2  13   8     1025.89     1065.25     33.78 o 
   3  13   8      142.01      163.97     20.18 o 
   4  13   8        2.65       23.70     18.83 o 
   5  13   8        0.62        2.81     11.96 o 
   6  13   8        4.56        4.73     12.06 o 
   7  13   8       30.69        1.05     13.51 o 
   8  13   8      108.98       99.94     17.75 o 
   9  13   8      192.20      197.71     27.21 o 
   0  14   8      546.92      522.81     26.15 o 
   1  14   8      421.29      460.28     24.88 o 
   2  14   8      453.94      531.91     26.43 o 
   3  14   8       93.06       94.09     15.10 o 
   4  14   8      384.31      369.73     70.57 o 
   5  14   8       44.82       39.75     14.13 o 
   6  14   8      237.38      289.96     22.12 o 
   7  14   8       60.96       45.25     15.81 o 
   8  14   8      409.17      501.06     28.16 o 
   1  15   8      229.46      237.27     39.34 o 
   2  15   8      365.00      354.87     23.53 o 
   3  15   8       81.04       67.33     15.64 o 
   4  15   8      799.44      844.75     34.25 o 
   5  15   8      184.48      188.96     20.27 o 
   6  15   8       96.05      147.15     19.05 o 
   7  15   8       28.85       25.02     15.60 o 
   0  16   8      395.05      375.05     25.24 o 
   1  16   8        0.34      -14.52     14.52 o 
   2  16   8       53.81       47.55     36.22 o 
   3  16   8      224.95      219.09     21.89 o 
   4  16   8      112.88      118.12     34.26 o 
   1   1   9       18.61       34.39     11.45 o 
   2   1   9     3250.43     3439.74     37.99 o 
   3   1   9     1613.01     1814.34     28.43 o 
   4   1   9       43.30       14.87      7.58 o 
   5   1   9      328.22      311.39     20.63 o 
   6   1   9        0.01        0.67      7.64 o 
   7   1   9       34.56       22.30     13.01 o 
   8   1   9      586.59      542.48     35.56 o 
   9   1   9        0.03        6.52      9.67 o 
  10   1   9      426.81      429.63     21.30 o 
  11   1   9     1182.93     1097.86     33.02 o 
  12   1   9       10.17       -4.19     11.78 o 
  13   1   9      136.03      146.55     17.14 o 
  14   1   9       95.42      112.98     16.72 o 
  15   1   9       15.06        9.84     23.04 o 
   0   2   9    17429.15    18867.97     88.28 o 
   1   2   9      412.00      386.19     24.44 o 
   2   2   9      304.85      348.76     13.83 o 
   3   2   9      114.25       82.76      8.90 o 
   4   2   9      170.20      155.34     16.94 o 
   5   2   9      284.48      419.13     32.72 o 
   6   2   9     3592.51     3489.80    135.84 o 
   7   2   9        0.08       -7.91      7.91 o 
   8   2   9       58.57       25.37     17.92 o 
   9   2   9     1130.54     1075.31     29.58 o 
  10   2   9      167.10      196.15     15.48 o 
  11   2   9       83.22       73.72     14.25 o 
  12   2   9       15.14       30.40     12.76 o 
  13   2   9      455.77      447.65     26.65 o 
  14   2   9        5.44       38.49     49.34 o 
  15   2   9        1.78       13.32     36.09 o 
   1   3   9     1812.68     1861.57     85.39 o 
   2   3   9       26.05        0.74      6.80 o 
   3   3   9       26.06       18.14     19.14 o 
   4   3   9     1956.87     2007.15     41.77 o 
   5   3   9      813.86      788.74     31.98 o 
   6   3   9       19.20       48.35     11.49 o 
   7   3   9     1253.02     1287.31     61.86 o 
   8   3   9      628.74      618.70     33.65 o 
   9   3   9      158.18      151.09     27.81 o 
  10   3   9        0.35       -8.20     10.70 o 
  11   3   9      965.13      890.34     30.73 o 
  12   3   9       75.45       43.93     28.50 o 
  13   3   9      166.55      201.92     18.57 o 
  14   3   9       13.30       20.96     28.44 o 
  15   3   9      186.06      226.89     21.12 o 
   0   4   9       23.80       37.98      7.85 o 
   1   4   9     2611.15     2560.89     34.51 o 
   2   4   9      905.03      967.10     22.00 o 
   3   4   9        6.36       -7.33      7.33 o 
   4   4   9        1.13      -11.76     11.76 o 
   5   4   9      751.68      741.16     21.65 o 
   6   4   9      901.54      945.62     56.24 o 
   7   4   9     2290.69     2188.23     46.18 o 
   8   4   9     2925.91     2716.68    107.31 o 
   9   4   9      712.66      745.88     25.99 o 
  10   4   9      163.40      147.31     15.78 o 
  11   4   9      673.62      699.39     67.64 o 
  12   4   9      610.83      534.34     44.23 o 
  13   4   9       99.87      138.58     53.74 o 
  14   4   9      259.67      254.25     22.79 o 
   1   5   9       79.85       84.58      9.95 o 
   2   5   9      595.70      664.52     19.66 o 
   3   5   9     2279.28     2375.08     35.67 o 
   4   5   9       74.03       77.86     16.10 o 
   5   5   9     3491.42     3463.17     45.93 o 
   6   5   9       74.82       82.15     10.61 o 
   7   5   9       53.16       73.98     10.97 o 
   8   5   9        0.04       28.04      9.84 o 
   9   5   9        2.71       33.43     10.23 o 
  10   5   9       97.32       54.11     18.87 o 
  11   5   9      211.41      240.04     18.68 o 
  12   5   9        7.54       21.03     15.72 o 
  13   5   9      788.57      878.94     40.31 o 
  14   5   9        6.86       41.28     14.41 o 
   0   6   9      549.51      542.44     18.13 o 
   1   6   9     3779.90     3945.80     46.50 o 
   2   6   9       16.04       -5.72      7.58 o 
   3   6   9      655.52      732.65     21.34 o 
   4   6   9     1400.51     1398.29     56.19 o 
   5   6   9      238.35      200.60     22.71 o 
   6   6   9      329.52      296.57     16.18 o 
   7   6   9      972.39      885.34     49.67 o 
   8   6   9       77.39       31.16     21.97 o 
   9   6   9      519.08      575.38     24.47 o 
  10   6   9      141.55      205.18     17.06 o 
  11   6   9       21.87       45.62     12.65 o 
  12   6   9        8.07       13.24     11.72 o 
  13   6   9       68.68      100.64     16.17 o 
  14   6   9        2.89      -18.02     18.09 o 
   1   7   9       11.74       11.88      8.22 o 
   2   7   9      267.90      283.94     15.41 o 
   3   7   9       93.42       87.59     16.20 o 
   4   7   9      203.14      210.97     13.98 o 
   5   7   9       11.25       -5.84      8.85 o 
   6   7   9      170.18      160.08     17.03 o 
   7   7   9      185.26      170.60     14.19 o 
   8   7   9      116.13      131.47     14.47 o 
   9   7   9      840.40      871.45     29.21 o 
  10   7   9       16.47       16.94     11.44 o 
  11   7   9      383.32      383.39     23.43 o 
  12   7   9      133.47      194.94     18.42 o 
  13   7   9      155.07      180.85     32.44 o 
   0   8   9      284.37      215.57     14.06 o 
   1   8   9        1.10      -12.46     48.78 o 
   2   8   9      271.03      242.25     14.96 o 
   3   8   9       69.96      102.23     12.40 o 
   4   8   9      578.32      562.09     21.63 o 
   5   8   9      267.59      266.61     16.69 o 
   6   8   9      705.14      700.84     25.11 o 
   7   8   9       89.28       82.90     17.26 o 
   8   8   9       14.13       20.54     12.13 o 
   9   8   9       27.40       -9.67     11.42 o 
  10   8   9       66.56      103.42     17.21 o 
  11   8   9       76.24       54.16     23.11 o 
  12   8   9        5.11       21.29     12.89 o 
  13   8   9       87.41       84.25     16.39 o 
   1   9   9      737.82      632.73     25.98 o 
   2   9   9      617.16      614.57     38.28 o 
   3   9   9        3.00       10.00      9.75 o 
   4   9   9       11.26        8.16     10.52 o 
   5   9   9       96.50       69.72     26.42 o 
   6   9   9        0.76       26.16     13.19 o 
   7   9   9        6.43       10.71     10.41 o 
   8   9   9      229.31      209.59     19.02 o 
   9   9   9       64.90       76.80     26.94 o 
  10   9   9       11.99       19.09     22.07 o 
  11   9   9      562.03      656.19     30.09 o 
  12   9   9       16.10       -1.70     29.06 o 
   0  10   9     1230.73     1224.74     64.27 o 
   1  10   9      154.79      172.94     14.79 o 
   2  10   9      441.31      369.67     19.48 o 
   3  10   9        0.59        6.41      9.77 o 
   4  10   9      134.74      109.24     13.92 o 
   5  10   9       59.54       44.78     12.32 o 
   6  10   9        1.78        2.37     10.47 o 
   7  10   9      273.32      266.04     20.14 o 
   8  10   9       20.83       53.83     12.51 o 
   9  10   9      497.77      570.11     63.31 o 
  10  10   9      170.10      162.76     18.21 o 
  11  10   9       47.26       75.04     16.02 o 
  12  10   9       16.12       33.37     33.21 o 
   1  11   9       46.20       61.78     24.12 o 
   2  11   9       32.54       48.98     12.87 o 
   3  11   9     1863.92     1829.84     40.59 o 
   4  11   9      184.40      214.67     45.40 o 
   5  11   9      317.27      304.96     19.14 o 
   6  11   9       65.95       39.67     12.56 o 
   7  11   9      258.60      305.89     20.36 o 
   8  11   9       98.37       83.08     15.25 o 
   9  11   9        3.32       14.99     26.94 o 
  10  11   9       15.98       23.31     13.41 o 
  11  11   9      300.49      341.75     24.59 o 
   0  12   9        1.35       24.80     11.13 o 
   1  12   9     1256.15     1183.10     34.87 o 
   2  12   9      405.90      349.64     53.83 o 
   3  12   9      219.35      236.28     17.44 o 
   4  12   9        0.26        9.65     10.62 o 
   5  12   9       30.33        9.66     21.68 o 
   6  12   9        4.93       25.13     11.73 o 
   7  12   9      485.54      520.53     25.72 o 
   8  12   9       44.61       29.99     13.93 o 
   9  12   9      523.13      499.78     44.13 o 
  10  12   9      199.49      265.96     32.38 o 
   1  13   9       14.29       16.29     11.76 o 
   2  13   9        2.46        3.74     20.08 o 
   3  13   9      200.65      187.36     46.10 o 
   4  13   9        1.20       -2.03     13.05 o 
   5  13   9      344.56      338.28     22.67 o 
   6  13   9       57.47       45.30     46.50 o 
   7  13   9      260.82      273.93     28.85 o 
   8  13   9        0.14       15.18     20.04 o 
   9  13   9       64.89       61.82     23.23 o 
   0  14   9       52.32       98.17     45.26 o 
   1  14   9       92.47       67.41     14.68 o 
   2  14   9       63.88       47.70     32.69 o 
   3  14   9      454.27      494.60     26.14 o 
   4  14   9        2.45       22.41     12.24 o 
   5  14   9        1.06       21.86     13.73 o 
   6  14   9       19.08       27.92     18.03 o 
   7  14   9      245.17      286.34     22.35 o 
   8  14   9        6.00      -14.32     14.32 o 
   1  15   9      215.78      264.61     21.34 o 
   2  15   9        0.00       41.57     54.61 o 
   3  15   9      202.57      171.19     20.63 o 
   4  15   9      231.01      228.70     21.77 o 
   5  15   9       65.13       86.19     17.05 o 
   6  15   9       20.09       36.15     19.93 o 
   0  16   9      199.78      244.91     27.58 o 
   1  16   9       38.47       75.18     16.54 o 
   2  16   9       57.13       27.84     15.70 o 
   3  16   9       10.71       28.50     17.20 o 
   0   0  10    38129.09    39775.79    141.11 o 
   1   0  10       16.67        6.71     14.71 o 
   2   0  10     3999.96     4049.22     72.33 o 
   3   0  10      394.68      437.63     41.45 o 
   4   0  10     2205.10     2215.16     34.02 o 
   5   0  10     1054.72     1133.58     40.41 o 
   6   0  10     4161.10     4070.60     49.43 o 
   7   0  10     2914.20     2805.10     59.60 o 
   8   0  10     2232.09     2275.03     49.58 o 
   9   0  10      351.93      319.90     18.38 o 
  10   0  10      891.20      854.64     86.08 o 
  11   0  10      900.91      928.35     37.13 o 
  12   0  10      143.81      135.91     16.54 o 
  13   0  10       58.40       56.75     13.53 o 
  14   0  10       34.95       76.18     21.41 o 
  15   0  10      217.32      264.55     22.97 o 
   1   1  10      938.28      913.95     20.99 o 
   2   1  10     3692.53     3406.40     40.13 o 
   3   1  10       62.70       88.12     15.14 o 
   4   1  10     3811.74     3673.64    213.10 o 
   5   1  10       86.44       62.17      9.95 o 
   6   1  10      310.45      326.52     35.65 o 
   7   1  10       18.35       14.95     44.86 o 
   8   1  10        3.37       16.94     11.97 o 
   9   1  10       34.81       52.39     15.66 o 
  10   1  10       97.83      116.85     15.51 o 
  11   1  10      407.42      434.23     22.37 o 
  12   1  10      500.89      459.90     23.92 o 
  13   1  10      114.91       95.76     21.90 o 
  14   1  10      220.05      276.64     21.36 o 
  15   1  10       39.57       66.32     23.79 o 
   0   2  10     3975.67     3637.09     82.69 o 
   1   2  10       82.08       64.57     14.70 o 
   2   2  10       81.38       55.86      8.97 o 
   3   2  10     3869.39     3992.66     93.51 o 
   4   2  10      272.17      303.81     20.49 o 
   5   2  10      547.39      577.87     19.18 o 
   6   2  10     5437.87     5271.25    183.89 o 
   7   2  10      350.57      308.83     22.48 o 
   8   2  10      311.45      348.11     17.92 o 
   9   2  10       91.39       67.41     13.15 o 
  10   2  10        2.82      -10.52     14.85 o 
  11   2  10       80.80       77.58     39.72 o 
  12   2  10      530.50      516.93     25.88 o 
  13   2  10       10.99       29.64     12.96 o 
  14   2  10      269.97      278.39     22.38 o 
   1   3  10      143.34      117.97     10.38 o 
   2   3  10        9.57       37.62      7.96 o 
   3   3  10      267.93      314.53     22.00 o 
   4   3  10      322.63      337.58     14.84 o 
   5   3  10     2333.41     2416.38     44.89 o 
   6   3  10      232.41      231.76     14.78 o 
   7   3  10       93.13       79.87     11.39 o 
   8   3  10      451.69      430.64     20.11 o 
   9   3  10      153.90      143.02     19.79 o 
  10   3  10     1702.73     1609.84    114.31 o 
  11   3  10       48.38       33.06     22.92 o 
  12   3  10       89.91       65.96     39.03 o 
  13   3  10       15.14       18.74     24.70 o 
  14   3  10       28.76       25.31     26.74 o 
   0   4  10        1.75       20.45      7.47 o 
   1   4  10     1404.34     1440.73     27.76 o 
   2   4  10      553.65      570.18     22.16 o 
   3   4  10     3132.49     3052.38     77.01 o 
   4   4  10        8.53       13.96      7.44 o 
   5   4  10     1081.02     1069.97     33.58 o 
   6   4  10        5.60       -0.15      8.10 o 
   7   4  10     1393.15     1418.37     38.01 o 
   8   4  10      597.39      616.89     65.62 o 
   9   4  10       75.33       81.08     13.44 o 
  10   4  10       47.08       52.40     21.47 o 
  11   4  10       54.19       90.20     20.72 o 
  12   4  10       53.74       34.24     13.31 o 
  13   4  10       31.25       30.88     16.51 o 
  14   4  10        0.37       14.27     13.11 o 
   1   5  10     1891.47     1924.69     41.94 o 
   2   5  10      137.19      143.73     19.35 o 
   3   5  10       89.20       82.33     10.24 o 
   4   5  10      175.71      144.18     24.43 o 
   5   5  10      130.71      137.39     12.05 o 
   6   5  10        8.51        3.75      8.87 o 
   7   5  10       10.17        9.97     10.83 o 
   8   5  10      130.45      115.83     25.10 o 
   9   5  10     2091.07     1953.18     41.77 o 
  10   5  10     1127.27     1034.42     33.18 o 
  11   5  10        1.80       10.52     11.95 o 
  12   5  10      105.64       81.56     15.79 o 
  13   5  10      110.72      118.61     17.67 o 
  14   5  10      163.50      200.25     39.41 o 
   0   6  10      862.52      751.38     21.71 o 
   1   6  10      165.01      164.11     12.31 o 
   2   6  10       13.67       21.73      8.07 o 
   3   6  10        2.41       -3.00      7.74 o 
   4   6  10     1354.67     1460.47     35.64 o 
   5   6  10        2.60        8.85     13.34 o 
   6   6  10     1180.32     1157.12     61.77 o 
   7   6  10      564.26      438.80     21.12 o 
   8   6  10      256.03      279.10     30.88 o 
   9   6  10      430.04      406.30     29.70 o 
  10   6  10      298.01      313.05     20.55 o 
  11   6  10      150.87      154.11     17.61 o 
  12   6  10       72.03       60.24     14.61 o 
  13   6  10       61.25       92.85     23.11 o 
   1   7  10       12.49       -5.79      8.02 o 
   2   7  10      148.72      107.59     11.24 o 
   3   7  10       52.66       68.68     10.53 o 
   4   7  10     3342.50     3183.73     89.74 o 
   5   7  10       51.93       55.32     11.81 o 
   6   7  10     1362.59     1504.30     97.97 o 
   7   7  10       41.27       66.47     17.15 o 
   8   7  10       35.47       30.27     11.17 o 
   9   7  10       98.74       77.80     18.17 o 
  10   7  10       73.65       93.58     15.01 o 
  11   7  10      141.44      141.55     17.15 o 
  12   7  10      264.50      329.23     34.07 o 
  13   7  10        1.33      -21.70     62.48 o 
   0   8  10     4074.91     4010.56     52.45 o 
   1   8  10       86.77       59.39     10.82 o 
   2   8  10     1702.53     1587.47     34.14 o 
   3   8  10       22.28        4.99     23.11 o 
   4   8  10      218.88      202.95     15.56 o 
   5   8  10      372.83      349.94     26.07 o 
   6   8  10     1206.61     1261.16     33.13 o 
   7   8  10      270.47      240.45     18.01 o 
   8   8  10     1685.58     1828.64     50.75 o 
   9   8  10       56.78       60.74     27.59 o 
  10   8  10      446.91      422.26     35.69 o 
  11   8  10      157.64      158.30     44.70 o 
  12   8  10       40.76       39.04     25.45 o 
  13   8  10       21.94       26.48     25.93 o 
   1   9  10       85.04       58.63     11.73 o 
   2   9  10     1764.54     1653.65     36.34 o 
   3   9  10      465.15      473.11     20.84 o 
   4   9  10       68.97       59.12     18.52 o 
   5   9  10      304.02      250.88     36.33 o 
   6   9  10      310.01      291.68     18.94 o 
   7   9  10        6.01       17.25     18.38 o 
   8   9  10      111.40      119.34     24.23 o 
   9   9  10      611.37      629.27    101.98 o 
  10   9  10      434.27      469.23     25.69 o 
  11   9  10        1.80      -12.48     12.48 o 
  12   9  10      468.83      504.64     27.82 o 
   0  10  10     1566.66     1632.48     37.80 o 
   1  10  10        0.08      -17.01     17.01 o 
   2  10  10      239.06      225.01     17.40 o 
   3  10  10      144.69      147.49     14.56 o 
   4  10  10       90.01      100.21     23.98 o 
   5  10  10      385.30      356.84     20.43 o 
   6  10  10      334.99      337.19     25.99 o 
   7  10  10       87.86      100.41     14.79 o 
   8  10  10      153.55      182.52     17.12 o 
   9  10  10        3.35      -12.32     12.32 o 
  10  10  10       89.58      127.44     16.93 o 
  11  10  10       38.54       36.14     20.24 o 
   1  11  10       40.24       52.41     21.16 o 
   2  11  10       13.35       24.23     11.34 o 
   3  11  10        9.77       -3.84     10.88 o 
   4  11  10      508.10      449.27     65.30 o 
   5  11  10        3.08      -11.26     11.26 o 
   6  11  10        2.34      -11.16     11.16 o 
   7  11  10       50.00       22.15     13.14 o 
   8  11  10        8.70       17.44     11.95 o 
   9  11  10        7.06       11.58     26.43 o 
  10  11  10       16.85       12.10     14.42 o 
  11  11  10      224.93      237.51     44.67 o 
   0  12  10       85.66       31.78     13.45 o 
   1  12  10      164.42      214.32     30.49 o 
   2  12  10       43.59       46.48     23.44 o 
   3  12  10        1.13      -10.79     10.79 o 
   4  12  10       82.46       76.36     15.66 o 
   5  12  10        0.19       25.72     19.00 o 
   6  12  10      104.87      142.66     16.45 o 
   7  12  10        7.34        9.38     12.64 o 
   8  12  10       73.49       76.39     15.74 o 
   9  12  10        1.30       29.09     23.96 o 
  10  12  10      170.20      126.25     18.92 o 
   1  13  10      183.17      153.14     21.47 o 
   2  13  10      153.60      186.41     20.57 o 
   3  13  10      319.37      279.57     21.22 o 
   4  13  10      398.03      408.23     29.78 o 
   5  13  10      140.00      129.12     17.38 o 
   6  13  10       12.24        6.44     26.16 o 
   7  13  10        5.52       36.36     52.42 o 
   8  13  10        7.61       -9.75     21.97 o 
   0  14  10      706.00      703.95     30.01 o 
   1  14  10       62.24       44.14     34.82 o 
   2  14  10        1.76      -29.59     34.74 o 
   3  14  10       16.66       19.77     12.82 o 
   4  14  10        0.92      -12.73     12.73 o 
   5  14  10       12.88       14.76     17.73 o 
   6  14  10       17.03       25.27     14.57 o 
   7  14  10        4.03       49.30     25.76 o 
   1  15  10      135.94      143.65     38.12 o 
   2  15  10      452.00      468.53     27.73 o 
   3  15  10       26.73       24.11     14.30 o 
   4  15  10      449.24      525.16     28.30 o 
   5  15  10        0.06       14.61     12.92 o 
   0  16  10      186.78      218.91     52.93 o 
   1  16  10      268.77      303.37     37.93 o 
   2  16  10      716.42      748.54     33.68 o 
   1   1  11        1.28       14.44      7.23 o 
   2   1  11     4490.09     4644.00     68.03 o 
   3   1  11      807.25      834.72     21.79 o 
   4   1  11      748.86      697.57     78.51 o 
   5   1  11      207.40      216.75     28.77 o 
   6   1  11      144.91      143.03     12.59 o 
   7   1  11      155.43      169.07     13.33 o 
   8   1  11      979.51      972.20     28.35 o 
   9   1  11      144.43      142.58     14.21 o 
  10   1  11      388.49      375.16     40.34 o 
  11   1  11      157.72      122.07     31.07 o 
  12   1  11        0.48       -8.81     10.86 o 
  13   1  11      141.06      161.35     17.74 o 
  14   1  11       12.92        4.03     27.59 o 
   0   2  11      702.81      754.10     23.40 o 
   1   2  11     1679.62     1577.58     34.80 o 
   2   2  11     2583.60     2664.89     37.33 o 
   3   2  11     1145.36     1044.95     49.13 o 
   4   2  11       87.96      102.57     10.76 o 
   5   2  11      861.21      839.55     23.67 o 
   6   2  11      270.10      264.19     32.58 o 
   7   2  11     3252.56     3116.38     98.19 o 
   8   2  11     2397.79     2210.57     69.16 o 
   9   2  11      485.58      502.89     31.73 o 
  10   2  11     1193.84     1198.85     34.28 o 
  11   2  11        5.58       13.86     11.98 o 
  12   2  11      211.61      154.01     18.17 o 
  13   2  11       39.75       11.93     48.68 o 
  14   2  11       83.36       68.90     17.36 o 
   1   3  11      636.21      733.70     20.37 o 
   2   3  11        0.64       19.87     10.85 o 
   3   3  11     1619.40     1468.38     48.33 o 
   4   3  11       35.15       51.57      9.38 o 
   5   3  11     3964.56     3835.57     50.55 o 
   6   3  11      137.56      109.32     12.13 o 
   7   3  11      454.53      479.78     20.23 o 
   8   3  11       58.76       23.86     34.89 o 
   9   3  11      579.50      538.31     76.29 o 
  10   3  11      145.48      181.39     28.71 o 
  11   3  11      279.72      316.21     42.99 o 
  12   3  11      415.79      365.75     31.62 o 
  13   3  11      852.49      920.98     71.49 o 
  14   3  11      118.44      149.18     19.73 o 
   0   4  11      149.44       97.86     10.16 o 
   1   4  11     1402.19     1409.82     28.31 o 
   2   4  11      228.50      254.93     16.32 o 
   3   4  11     2001.30     2049.07     35.27 o 
   4   4  11      502.68      510.63     19.15 o 
   5   4  11      102.81       94.79     11.18 o 
   6   4  11       90.28       97.30     36.26 o 
   7   4  11     2692.81     2484.40     98.38 o 
   8   4  11        1.78       15.74     10.17 o 
   9   4  11     1951.81     1875.60     41.26 o 
  10   4  11        1.09       -3.60     23.07 o 
  11   4  11        3.69       -3.00     11.69 o 
  12   4  11      132.93       87.63     15.52 o 
  13   4  11       81.53       63.73     16.11 o 
  14   4  11       18.87      -14.01     14.01 o 
   1   5  11      268.90      301.80     14.94 o 
   2   5  11      790.50      772.12     22.73 o 
   3   5  11      226.25      194.66     21.01 o 
   4   5  11     1057.45      977.91     33.83 o 
   5   5  11      276.65      243.21     20.55 o 
   6   5  11     1618.83     1499.89     33.91 o 
   7   5  11      774.75      805.16     26.23 o 
   8   5  11       65.96       54.80     12.10 o 
   9   5  11        1.19       30.54     11.06 o 
  10   5  11      345.52      375.44     21.72 o 
  11   5  11      388.97      398.08     23.21 o 
  12   5  11       19.83       31.60     13.25 o 
  13   5  11      504.90      544.22     37.74 o 
   0   6  11      223.54      194.71     13.34 o 
   1   6  11      524.64      536.55     19.36 o 
   2   6  11      248.30      265.19     14.77 o 
   3   6  11      192.25      211.29     30.88 o 
   4   6  11      156.72      129.00     23.98 o 
   5   6  11      211.05      175.32     23.62 o 
   6   6  11      485.75      527.36     40.02 o 
   7   6  11       81.38      101.85     13.94 o 
   8   6  11       51.62       87.42     13.16 o 
   9   6  11      107.51      135.58     23.10 o 
  10   6  11       17.22       34.43     11.61 o 
  11   6  11      205.38      226.39     19.22 o 
  12   6  11       25.80       13.61     13.27 o 
  13   6  11       82.49       79.80     48.00 o 
   1   7  11      166.97      169.15     12.87 o 
   2   7  11     1241.49     1291.01     30.62 o 
   3   7  11       78.85       80.66     11.43 o 
   4   7  11      855.67      922.17     27.30 o 
   5   7  11      271.70      239.27     20.05 o 
   6   7  11      240.68      227.87     16.75 o 
   7   7  11       10.45       15.48     13.01 o 
   8   7  11        3.77      -13.44     21.78 o 
   9   7  11     1304.29     1253.67     39.15 o 
  10   7  11      325.67      318.87     49.86 o 
  11   7  11       34.16       39.38     13.28 o 
  12   7  11        4.67       21.85     13.34 o 
  13   7  11      205.54      206.56     23.85 o 
   0   8  11      948.43      935.10     27.03 o 
   1   8  11       22.78       28.28     21.32 o 
   2   8  11      170.70      213.74     15.25 o 
   3   8  11       79.25      102.58     12.45 o 
   4   8  11      931.22      962.25     28.86 o 
   5   8  11      201.40      186.29     15.73 o 
   6   8  11      370.54      398.75     21.17 o 
   7   8  11      194.35      169.56     33.78 o 
   8   8  11      334.85      393.74     33.55 o 
   9   8  11        1.93       23.88     11.65 o 
  10   8  11        0.62      -11.55     11.55 o 
  11   8  11       19.41       -1.71     12.74 o 
  12   8  11        2.37       20.58     13.36 o 
   1   9  11        0.02      -11.09     31.32 o 
   2   9  11      303.64      292.01     18.57 o 
   3   9  11      901.55      966.23     29.79 o 
   4   9  11      272.41      246.00     18.20 o 
   5   9  11      174.47      158.09     19.91 o 
   6   9  11      477.52      506.74     23.20 o 
   7   9  11       41.66       58.92     17.51 o 
   8   9  11       76.78       72.28     35.47 o 
   9   9  11       51.07       30.00     18.40 o 
  10   9  11       21.97        1.59     14.11 o 
  11   9  11        0.26      -26.91     35.08 o 
  12   9  11        0.80      -13.36     13.36 o 
   0  10  11       45.59       51.22     28.19 o 
   1  10  11     1826.81     1739.97     55.24 o 
   2  10  11      372.94      372.79     19.91 o 
   3  10  11        2.74      -18.88     18.88 o 
   4  10  11      520.19      578.92     78.45 o 
   5  10  11      122.02      108.68     14.78 o 
   6  10  11      124.90      138.18     15.96 o 
   7  10  11       31.88        3.57     19.52 o 
   8  10  11        3.46       11.87     11.16 o 
   9  10  11      143.76      163.21     23.93 o 
  10  10  11      140.34      123.07     17.90 o 
  11  10  11      184.57      233.73     32.13 o 
   1  11  11      378.72      338.74     20.44 o 
   2  11  11        2.04        9.54     13.28 o 
   3  11  11      303.07      353.46     60.74 o 
   4  11  11      216.91      215.74     42.04 o 
   5  11  11      230.99      232.57     27.63 o 
   6  11  11        5.75       10.41     11.25 o 
   7  11  11      168.41      179.53     17.99 o 
   8  11  11       21.12       43.47     25.31 o 
   9  11  11        8.71       36.01     13.45 o 
  10  11  11       85.89      160.84     33.73 o 
   0  12  11       55.63       30.26     17.51 o 
   1  12  11      172.61      234.64     17.78 o 
   2  12  11      217.97      221.00     31.17 o 
   3  12  11       18.54       20.29     11.36 o 
   4  12  11        0.52       -6.11     14.91 o 
   5  12  11       38.41       36.32     12.73 o 
   6  12  11        5.20        3.21     40.59 o 
   7  12  11      205.05      206.62     18.91 o 
   8  12  11      131.58      137.81     20.37 o 
   9  12  11      575.60      584.30     30.61 o 
   1  13  11       81.09       77.56     15.24 o 
   2  13  11        3.48      -20.99     34.54 o 
   3  13  11      110.04      111.91     16.32 o 
   4  13  11      201.16      231.43     22.54 o 
   5  13  11      557.14      524.31     51.59 o 
   6  13  11       47.18       41.47     24.41 o 
   7  13  11       95.21      109.94     34.35 o 
   8  13  11      142.86      115.75     19.16 o 
   0  14  11       62.70       76.37     15.29 o 
   1  14  11      594.05      581.80     29.52 o 
   2  14  11        0.01       26.60     12.83 o 
   3  14  11       12.35       28.25     12.89 o 
   4  14  11        7.78      -10.46     20.47 o 
   5  14  11       12.16       34.62     19.19 o 
   6  14  11       48.15       36.22     15.79 o 
   1  15  11       37.58       41.52     15.62 o 
   2  15  11       36.62       78.94     15.55 o 
   3  15  11      107.11      145.75     18.58 o 
   4  15  11       31.37       16.79     15.10 o 
   0   0  12      113.99      121.38     10.40 o 
   1   0  12        1.44        5.77     25.93 o 
   2   0  12     6649.25     6722.85     61.16 o 
   3   0  12       80.56      113.00     13.15 o 
   4   0  12      696.58      685.32     21.62 o 
   5   0  12        0.01       11.08     18.44 o 
   6   0  12     1341.08     1275.10     38.03 o 
   7   0  12      199.27      215.57     15.72 o 
   8   0  12     4407.64     4199.90     70.55 o 
   9   0  12       29.81       15.65     11.16 o 
  10   0  12      119.96      124.34     18.06 o 
  11   0  12       85.93       87.40     28.46 o 
  12   0  12      111.90       68.23     15.63 o 
  13   0  12        9.82        5.60     20.39 o 
  14   0  12      581.54      546.33     46.64 o 
   1   1  12      166.06      147.10     11.07 o 
   2   1  12     1167.69     1060.43     38.65 o 
   3   1  12     1826.45     1720.57     42.52 o 
   4   1  12     1017.78     1014.45     35.55 o 
   5   1  12      589.36      627.31     21.37 o 
   6   1  12      408.40      444.99     19.00 o 
   7   1  12        5.08      -19.10     19.10 o 
   8   1  12       38.26       18.27     14.85 o 
   9   1  12      685.02      643.45     25.79 o 
  10   1  12      549.80      600.90     61.54 o 
  11   1  12      431.21      407.93     24.00 o 
  12   1  12      747.62      766.32     31.77 o 
  13   1  12      239.13      277.17     42.31 o 
  14   1  12      297.92      331.16     24.70 o 
   0   2  12     2033.79     2258.23     35.81 o 
   1   2  12      110.36       99.09     11.06 o 
   2   2  12     1681.11     1709.55     36.58 o 
   3   2  12       84.60      137.05     21.20 o 
   4   2  12      218.24      242.40     14.53 o 
   5   2  12        0.21       -3.65      8.76 o 
   6   2  12      505.09      502.85     21.17 o 
   7   2  12      314.90      369.49     18.98 o 
   8   2  12     1640.11     1569.13     36.62 o 
   9   2  12       66.01       54.04     13.11 o 
  10   2  12       98.81      113.93     14.91 o 
  11   2  12       25.60       24.62     19.39 o 
  12   2  12        0.40       34.06     19.31 o 
  13   2  12       33.96       17.73     33.85 o 
  14   2  12      173.50      178.94     20.83 o 
   1   3  12       93.61       96.27     10.57 o 
   2   3  12      178.07      186.55     12.48 o 
   3   3  12        6.59        5.46     26.55 o 
   4   3  12       28.42       49.69      9.76 o 
   5   3  12     1297.53     1268.95     55.48 o 
   6   3  12       20.33       44.78      9.94 o 
   7   3  12      257.23      240.43     43.74 o 
   8   3  12     1084.18     1108.04     58.66 o 
   9   3  12        8.20       25.47     16.14 o 
  10   3  12      876.26      880.32     30.52 o 
  11   3  12        1.79      -23.07     27.50 o 
  12   3  12        2.82       10.54     14.42 o 
  13   3  12       71.49      101.26     17.17 o 
  14   3  12       64.95      123.10     31.59 o 
   0   4  12       26.49       15.56      8.81 o 
   1   4  12        1.16       18.26      8.52 o 
   2   4  12      947.94      968.66     25.12 o 
   3   4  12       58.59       70.84      9.98 o 
   4   4  12      235.60      170.49     18.52 o 
   5   4  12       21.86       47.85     16.20 o 
   6   4  12      136.03       83.09     12.13 o 
   7   4  12        4.77       -9.43      9.43 o 
   8   4  12      385.19      335.37     19.72 o 
   9   4  12       29.15       74.99     13.69 o 
  10   4  12       28.45       -5.15     11.71 o 
  11   4  12        4.95       27.88     14.23 o 
  12   4  12       18.24      -12.07     16.36 o 
  13   4  12        2.74      -15.58     18.63 o 
   1   5  12       17.57       46.07     14.66 o 
   2   5  12      988.04      888.48     25.06 o 
   3   5  12      197.22      149.15     16.74 o 
   4   5  12     3263.85     3159.34     47.28 o 
   5   5  12     1344.79     1285.19     31.76 o 
   6   5  12      312.47      276.34     23.10 o 
   7   5  12      374.75      377.76     20.33 o 
   8   5  12       46.25       39.70     13.67 o 
   9   5  12       29.78       41.07     17.92 o 
  10   5  12       14.90       49.05     12.81 o 
  11   5  12       30.80       38.35     12.99 o 
  12   5  12        0.31       -0.78     14.08 o 
  13   5  12       27.55       84.69     24.60 o 
   0   6  12     4009.64     3720.43     49.97 o 
   1   6  12       15.76      -10.58     10.58 o 
   2   6  12     2078.35     1952.56     37.19 o 
   3   6  12      281.93      287.32     16.31 o 
   4   6  12     1740.65     1666.41     35.49 o 
   5   6  12      186.72      171.74     20.62 o 
   6   6  12       27.39       40.33     10.39 o 
   7   6  12      797.25      797.30     37.13 o 
   8   6  12     1659.86     1635.70     76.57 o 
   9   6  12        3.28       16.03     11.71 o 
  10   6  12       53.77       21.08     14.04 o 
  11   6  12      157.62      159.30     17.37 o 
  12   6  12        5.12       66.43     14.71 o 
  13   6  12        7.45        2.57     25.10 o 
   1   7  12      181.52      156.34     22.21 o 
   2   7  12     1331.12     1331.24     32.22 o 
   3   7  12     2015.59     1947.26     63.91 o 
   4   7  12       44.11       24.34     19.77 o 
   5   7  12      560.64      546.31     23.49 o 
   6   7  12       25.31       52.39     15.33 o 
   7   7  12      209.94      207.43     17.61 o 
   8   7  12       54.37       42.74     28.02 o 
   9   7  12      771.37      768.98     29.76 o 
  10   7  12      780.19      795.91     52.67 o 
  11   7  12      144.23      185.64     18.79 o 
  12   7  12      479.26      524.93     28.40 o 
   0   8  12      152.78      151.69     26.05 o 
   1   8  12      761.42      721.99     25.48 o 
   2   8  12      565.13      537.76     21.93 o 
   3   8  12       14.84       -9.89      9.89 o 
   4   8  12       58.71       26.07     11.48 o 
   5   8  12      262.94      298.32     18.58 o 
   6   8  12      573.89      494.31     40.99 o 
   7   8  12        0.83        9.45     27.13 o 
   8   8  12      169.03      183.46     17.78 o 
   9   8  12        1.03       18.54     12.61 o 
  10   8  12        8.99       15.38     12.31 o 
  11   8  12       11.32        7.24     13.30 o 
  12   8  12        0.00       -4.23     16.07 o 
   1   9  12     1146.01     1067.62     30.62 o 
   2   9  12        0.03       -9.66      9.66 o 
   3   9  12     1444.13     1397.42     62.63 o 
   4   9  12     1179.40     1127.77     32.41 o 
   5   9  12      118.08      130.76     24.23 o 
   6   9  12      481.14      505.63     28.95 o 
   7   9  12        8.50       -2.78     12.74 o 
   8   9  12       10.85       28.44     41.59 o 
   9   9  12       48.08       69.58     26.07 o 
  10   9  12        0.17      -10.40     11.42 o 
  11   9  12       88.76       87.99     16.49 o 
   0  10  12     1556.96     1484.53     37.25 o 
   1  10  12      315.17      302.11     19.26 o 
   2  10  12        0.63       -0.91     20.27 o 
   3  10  12        0.32       10.89     11.25 o 
   4  10  12      124.43       96.12     14.61 o 
   5  10  12       51.79       68.41     25.33 o 
   6  10  12      427.65      435.32     64.58 o 
   7  10  12      157.65      188.54     35.90 o 
   8  10  12      149.79      104.79     16.81 o 
   9  10  12      172.09      138.72     18.66 o 
  10  10  12       24.56       21.87     27.94 o 
   1  11  12       14.68       21.77     22.69 o 
   2  11  12       70.72       90.67     27.56 o 
   3  11  12       53.16       73.48     42.02 o 
   4  11  12        0.15       -1.91     12.08 o 
   5  11  12       67.82       58.52     13.49 o 
   6  11  12        2.05      -20.68     20.68 o 
   7  11  12       12.86       16.70     25.04 o 
   8  11  12        0.04       -6.76     45.09 o 
   9  11  12        0.27      -16.25     20.83 o 
   0  12  12       37.87       35.11     12.05 o 
   1  12  12       12.13        6.63     12.28 o 
   2  12  12       22.45      -12.95     37.98 o 
   3  12  12        0.12       17.76     11.27 o 
   4  12  12       18.62       14.91     19.27 o 
   5  12  12        2.06      -20.25     24.95 o 
   6  12  12      423.74      481.13     42.41 o 
   7  12  12       42.47       22.25     13.93 o 
   8  12  12       82.26      114.36     16.27 o 
   1  13  12        0.65      -10.77     10.77 o 
   2  13  12        1.94        2.43     16.39 o 
   3  13  12       25.54      -17.67     32.46 o 
   4  13  12        3.17       36.83     13.27 o 
   5  13  12       74.23       80.26     16.34 o 
   6  13  12       20.53       37.96     13.79 o 
   7  13  12        9.58       12.38     21.49 o 
   0  14  12       18.06      -23.14     52.15 o 
   1  14  12       35.71       47.82     14.95 o 
   2  14  12      365.17      387.52     38.49 o 
   3  14  12        4.43      -17.65     20.83 o 
   4  14  12       19.07       14.76     32.63 o 
   5  14  12        0.28      -13.89     13.89 o 
   1  15  12       49.03       96.25     30.78 o 
   2  15  12      116.90      104.16     18.48 o 
   3  15  12      139.30      136.26     19.94 o 
   1   1  13       16.28       16.23     18.67 o 
   2   1  13      195.99      198.05     18.54 o 
   3   1  13     1785.39     1753.73     34.13 o 
   4   1  13      266.75      210.70     14.62 o 
   5   1  13     1118.87     1107.38     28.83 o 
   6   1  13      248.75      229.76     16.11 o 
   7   1  13     1709.28     1605.15     36.71 o 
   8   1  13       48.87       58.38     18.11 o 
   9   1  13       10.15      -16.12     17.20 o 
  10   1  13      460.76      482.76     24.39 o 
  11   1  13       32.94        6.63     13.11 o 
  12   1  13      182.54      163.73     55.69 o 
  13   1  13        0.43       10.23     23.00 o 
   0   2  13      509.92      430.55     17.65 o 
   1   2  13     2031.90     2052.03     81.91 o 
   2   2  13      378.76      369.51     17.30 o 
   3   2  13      211.86      209.36     14.04 o 
   4   2  13      674.92      656.25     22.69 o 
   5   2  13      781.30      815.49     27.47 o 
   6   2  13       85.04      113.08     12.96 o 
   7   2  13     1452.97     1301.32     39.92 o 
   8   2  13     1181.24     1108.34     46.51 o 
   9   2  13      307.40      275.86     19.21 o 
  10   2  13      142.34      120.35     15.70 o 
  11   2  13        7.22       -9.78     19.23 o 
  12   2  13       91.04       97.46     16.87 o 
  13   2  13       69.19       69.14     16.01 o 
   1   3  13      366.91      395.45     17.40 o 
   2   3  13     4072.32     3853.79     50.10 o 
   3   3  13      944.05      962.41     37.10 o 
   4   3  13     2437.91     2386.54     41.24 o 
   5   3  13       15.64        3.38     15.14 o 
   6   3  13     1170.80     1108.88     30.38 o 
   7   3  13      245.53      181.98     16.21 o 
   8   3  13      192.13      180.30     20.62 o 
   9   3  13       96.00      122.87     32.02 o 
  10   3  13      309.49      308.09     20.67 o 
  11   3  13      670.63      656.86     29.37 o 
  12   3  13     1008.28     1024.79     37.02 o 
  13   3  13      558.34      665.19     67.58 o 
   0   4  13       39.55       34.47      9.38 o 
   1   4  13     3050.01     2900.22     43.94 o 
   2   4  13     1998.89     2082.76     67.47 o 
   3   4  13        0.03       18.10      8.56 o 
   4   4  13      210.46      220.41     14.96 o 
   5   4  13      608.12      540.81     22.25 o 
   6   4  13      315.28      290.57     18.49 o 
   7   4  13      361.75      336.90     19.51 o 
   8   4  13      292.13      320.99     23.33 o 
   9   4  13      621.66      604.72     26.05 o 
  10   4  13      149.30      124.08     30.86 o 
  11   4  13       37.00       42.48     13.01 o 
  12   4  13      258.44      298.07     68.19 o 
  13   4  13      353.51      386.92     26.45 o 
   1   5  13      680.21      649.05     22.72 o 
   2   5  13      109.41       73.67     27.77 o 
   3   5  13      304.74      264.51     16.37 o 
   4   5  13      406.16      379.99     18.83 o 
   5   5  13        1.20       -3.52     33.04 o 
   6   5  13      462.69      466.42     22.31 o 
   7   5  13      303.41      281.26     18.98 o 
   8   5  13        9.08       27.21     30.97 o 
   9   5  13       40.05       32.07     16.93 o 
  10   5  13      393.35      407.32     42.66 o 
  11   5  13      277.21      288.20     21.99 o 
  12   5  13      606.04      716.56     34.24 o 
  13   5  13       72.65       95.13     17.71 o 
   0   6  13       46.25       35.45     10.48 o 
   1   6  13        0.21       -2.10     10.79 o 
   2   6  13      304.30      342.15     17.63 o 
   3   6  13      297.97      310.48     45.48 o 
   4   6  13      805.58      758.85     25.73 o 
   5   6  13       38.37        6.90     14.23 o 
   6   6  13        6.35       13.20     10.89 o 
   7   6  13      778.26      788.97     62.59 o 
   8   6  13      279.76      299.95     20.37 o 
   9   6  13      271.12      263.24     20.04 o 
  10   6  13      156.41      176.12     18.09 o 
  11   6  13       81.75       86.70     16.10 o 
  12   6  13        0.00        3.69     41.77 o 
   1   7  13      638.29      604.75     25.42 o 
   2   7  13      953.57      970.91     29.23 o 
   3   7  13       55.40       27.35     10.63 o 
   4   7  13       21.73       19.35     12.09 o 
   5   7  13      966.68     1048.34     31.22 o 
   6   7  13       61.01       54.20     12.04 o 
   7   7  13      251.86      262.94     18.77 o 
   8   7  13       14.01       -5.06     17.53 o 
   9   7  13        5.52        7.18     12.17 o 
  10   7  13        1.97      -12.09     12.09 o 
  11   7  13       13.09      -14.52     14.52 o 
  12   7  13      114.61      117.59     46.56 o 
   0   8  13      414.66      392.43     20.64 o 
   1   8  13      130.00      127.38     12.93 o 
   2   8  13       34.76       26.57     11.19 o 
   3   8  13      408.48      379.84     20.51 o 
   4   8  13      913.86      937.53     33.61 o 
   5   8  13       20.01       42.20     12.43 o 
   6   8  13      239.34      225.54     18.47 o 
   7   8  13      169.15      182.13     18.46 o 
   8   8  13      129.33      156.23     18.58 o 
   9   8  13      174.24      211.25     22.32 o 
  10   8  13       22.20       11.24     19.04 o 
  11   8  13      101.89      110.79     26.82 o 
   1   9  13      169.94      144.49     18.33 o 
   2   9  13        7.50        0.96     10.43 o 
   3   9  13       25.49       66.96     12.02 o 
   4   9  13      338.39      334.83     20.92 o 
   5   9  13      334.77      329.76     20.62 o 
   6   9  13        1.00      -23.91     35.59 o 
   7   9  13      564.69      557.80     35.85 o 
   8   9  13        0.49       34.46     12.74 o 
   9   9  13        0.10       -0.24     11.78 o 
  10   9  13      214.19      264.08     21.70 o 
  11   9  13       17.93       27.09     20.91 o 
   0  10  13      246.67      223.71     18.10 o 
   1  10  13        2.78        8.45     10.74 o 
   2  10  13      383.49      364.97     22.60 o 
   3  10  13      268.10      234.29     18.27 o 
   4  10  13       52.19       64.64     13.77 o 
   5  10  13       20.10       33.18     12.82 o 
   6  10  13       66.59       77.94     14.50 o 
   7  10  13      216.54      205.60     31.52 o 
   8  10  13      351.48      363.58     32.93 o 
   9  10  13      121.24      122.61     31.22 o 
  10  10  13        2.95      -13.77     13.77 o 
   1  11  13       10.71       17.10     11.40 o 
   2  11  13       75.84       42.68     12.37 o 
   3  11  13      155.10      164.93     30.88 o 
   4  11  13      249.82      250.33     19.68 o 
   5  11  13      246.32      277.89     20.69 o 
   6  11  13      865.47      831.61     33.51 o 
   7  11  13        6.81       46.33     23.36 o 
   8  11  13        8.41      -12.56     12.56 o 
   9  11  13      129.80      125.93     33.66 o 
   0  12  13       78.17       60.45     14.49 o 
   1  12  13      188.78      196.70     17.77 o 
   2  12  13       84.96       96.61     14.84 o 
   3  12  13       34.67       30.84     20.24 o 
   4  12  13       56.42       72.32     13.79 o 
   5  12  13       10.98       20.68     14.89 o 
   6  12  13       86.48       87.17     17.31 o 
   7  12  13       94.61      109.99     16.44 o 
   8  12  13       82.23       98.47     17.38 o 
   1  13  13        0.16       -0.74     12.33 o 
   2  13  13        5.03       -3.73     26.63 o 
   3  13  13      234.99      250.43     21.01 o 
   4  13  13      516.49      566.75     28.80 o 
   5  13  13      147.76      207.00     47.85 o 
   6  13  13       47.07       56.05     31.03 o 
   0  14  13      723.54      756.84     41.60 o 
   1  14  13       49.13        1.07     23.85 o 
   2  14  13        1.96       18.81     13.22 o 
   3  14  13        1.18      -25.64     25.64 o 
   4  14  13       42.82       23.97     15.24 o 
   0   0  14     6473.19     6382.44     64.75 o 
   1   0  14     3845.43     3865.10     85.56 o 
   2   0  14       50.53       72.04     10.31 o 
   3   0  14      414.75      409.26     27.16 o 
   4   0  14     1844.95     1883.61     45.00 o 
   5   0  14      312.20      359.07     19.32 o 
   6   0  14     2356.64     2318.82     44.45 o 
   7   0  14     1303.85     1424.52     35.73 o 
   8   0  14      361.82      365.88     20.72 o 
   9   0  14     1748.41     1665.21     41.78 o 
  10   0  14       29.53       36.52     16.30 o 
  11   0  14        0.02       -5.39     12.11 o 
  12   0  14      436.64      456.92     42.33 o 
  13   0  14       92.13      144.58     44.34 o 
   1   1  14     2660.69     2597.33     81.29 o 
   2   1  14       62.18       57.00     31.46 o 
   3   1  14     8735.05     8408.81    220.28 o 
   4   1  14      194.75      187.02     14.81 o 
   5   1  14     2449.29     2405.59     43.27 o 
   6   1  14       44.07        9.45     11.58 o 
   7   1  14       13.62       -6.48     12.67 o 
   8   1  14        2.99        6.52     12.65 o 
   9   1  14      786.52      766.53     55.73 o 
  10   1  14       15.74       17.99     12.61 o 
  11   1  14      885.20      799.79     32.61 o 
  12   1  14       25.12       22.96     35.57 o 
  13   1  14      185.14      221.60     35.76 o 
   0   2  14      512.50      507.05     20.15 o 
   1   2  14      984.09      986.56     32.42 o 
   2   2  14      134.45       87.52     11.43 o 
   3   2  14        1.23        1.67     18.29 o 
   4   2  14        1.05       21.80     10.70 o 
   5   2  14      610.82      619.17     23.46 o 
   6   2  14      917.84      854.52     28.41 o 
   7   2  14      311.97      307.19     38.64 o 
   8   2  14       89.04      105.37     14.51 o 
   9   2  14       41.49       55.20     12.62 o 
  10   2  14       20.95       31.88     24.16 o 
  11   2  14       14.10        7.74     12.70 o 
  12   2  14       62.00       73.60     19.60 o 
  13   2  14      156.96      139.67     20.04 o 
   1   3  14       46.78       28.62      9.89 o 
   2   3  14     1339.20     1283.52     30.84 o 
   3   3  14      439.74      430.27     19.90 o 
   4   3  14        7.07       50.47     25.80 o 
   5   3  14      244.37      234.32     18.00 o 
   6   3  14        8.88        7.40     10.21 o 
   7   3  14      186.77      186.85     38.24 o 
   8   3  14        2.54      -14.06     27.71 o 
   9   3  14      237.09      276.87     22.85 o 
  10   3  14        0.95       13.86     12.09 o 
  11   3  14      201.21      219.07     24.89 o 
  12   3  14       67.93      151.80     38.93 o 
  13   3  14      175.02      181.50     21.18 o 
   0   4  14      548.93      506.10     20.52 o 
   1   4  14      205.76      173.64     14.02 o 
   2   4  14       34.25       27.86     10.70 o 
   3   4  14        1.63      -10.08     10.08 o 
   4   4  14      224.15      226.55     31.52 o 
   5   4  14      243.15      251.06     29.91 o 
   6   4  14      334.90      354.11     19.74 o 
   7   4  14        2.59        7.08     11.06 o 
   8   4  14       64.21       97.13     13.54 o 
   9   4  14        0.35       11.26     11.44 o 
  10   4  14       16.77       -7.16     15.29 o 
  11   4  14       50.79       46.07     14.90 o 
  12   4  14        0.08       20.90     13.71 o 
   1   5  14      149.80      171.41     24.93 o 
   2   5  14        1.46       -1.41     18.61 o 
   3   5  14     1725.74     1673.03     36.67 o 
   4   5  14        0.67        6.61     13.48 o 
   5   5  14      617.03      582.91     24.08 o 
   6   5  14      473.63      495.55     32.97 o 
   7   5  14        3.62        1.40     19.08 o 
   8   5  14       96.25       53.36     27.00 o 
   9   5  14      261.40      283.72     37.19 o 
  10   5  14       14.57       28.67     12.91 o 
  11   5  14      696.22      730.39     46.38 o 
  12   5  14        0.20      -21.81     61.81 o 
   0   6  14      189.54      211.90     15.89 o 
   1   6  14     1740.12     1670.31     36.74 o 
   2   6  14       47.34       35.27     11.41 o 
   3   6  14      889.61      801.66     46.77 o 
   4   6  14      244.52      263.94     20.24 o 
   5   6  14      192.33      182.38     16.96 o 
   6   6  14       71.64       29.41     28.58 o 
   7   6  14        2.21       16.28     11.54 o 
   8   6  14        4.30      -28.63     44.89 o 
   9   6  14      288.37      297.83     53.38 o 
  10   6  14      350.46      298.86     28.18 o 
  11   6  14       61.27       72.09     25.28 o 
  12   6  14       11.77      -11.09     13.69 o 
   1   7  14      599.53      596.17     23.72 o 
   2   7  14        8.95       -1.85      9.91 o 
   3   7  14     1147.38     1078.88     31.93 o 
   4   7  14      277.81      275.53     30.15 o 
   5   7  14     1528.86     1401.34     77.20 o 
   6   7  14        1.12      -11.66     11.66 o 
   7   7  14      703.75      716.20     28.67 o 
   8   7  14       22.44        6.19     16.84 o 
   9   7  14        9.20       37.70     21.26 o 
  10   7  14        6.78      -13.52     13.52 o 
  11   7  14      388.41      372.85     25.95 o 
   0   8  14     2195.75     2211.75     44.41 o 
   1   8  14       10.98       60.69     10.81 o 
   2   8  14       48.80       49.38     12.24 o 
   3   8  14     1457.63     1359.04     37.47 o 
   4   8  14       12.18        9.40     20.16 o 
   5   8  14        9.79        7.82     30.89 o 
   6   8  14      370.76      420.47     69.02 o 
   7   8  14      738.22      751.23     29.91 o 
   8   8  14        3.05        5.89     26.65 o 
   9   8  14      271.72      262.66     22.70 o 
  10   8  14      103.76      106.69     17.97 o 
  11   8  14       12.15       52.26     20.18 o 
   1   9  14      118.13      104.16     19.89 o 
   2   9  14       52.32       35.19     12.32 o 
   3   9  14       59.95      100.31     13.49 o 
   4   9  14       96.32       99.78     36.23 o 
   5   9  14     1412.50     1510.32     90.12 o 
   6   9  14        2.09       -1.08     12.24 o 
   7   9  14       46.73       71.90     19.00 o 
   8   9  14      107.89      155.86     36.82 o 
   9   9  14      520.39      504.93     32.41 o 
  10   9  14       31.35       46.67     14.74 o 
   0  10  14      271.52      245.04     18.07 o 
   1  10  14       53.86      101.32     13.98 o 
   2  10  14      164.46      132.11     16.97 o 
   3  10  14       30.46       23.72     12.71 o 
   4  10  14      313.82      312.99     31.50 o 
   5  10  14        4.71       -2.22     11.48 o 
   6  10  14       89.56       97.51     19.37 o 
   7  10  14      421.53      402.55     25.00 o 
   8  10  14      156.16      204.01     26.01 o 
   9  10  14        0.39      -14.06     14.06 o 
   1  11  14      105.37      124.58     24.35 o 
   2  11  14       43.51       59.22     19.70 o 
   3  11  14      195.84      218.01     26.36 o 
   4  11  14       80.10       90.47     15.63 o 
   5  11  14       14.94       21.66     14.81 o 
   6  11  14      171.27      230.55     20.48 o 
   7  11  14        8.44       -5.88     14.25 o 
   8  11  14        0.88      -13.22     13.22 o 
   0  12  14       48.57       23.31     13.64 o 
   1  12  14      131.77       97.04     16.51 o 
   2  12  14        0.45      -19.33     19.33 o 
   3  12  14        0.75      -27.44     27.44 o 
   4  12  14       11.10      -13.17     13.17 o 
   5  12  14      151.88      127.79     22.38 o 
   6  12  14      188.15      139.29     19.78 o 
   7  12  14       15.88        5.87     21.88 o 
   1  13  14       62.30       86.09     16.01 o 
   2  13  14       28.27       17.86     19.95 o 
   3  13  14       21.42       -3.05     21.70 o 
   4  13  14       33.12       28.91     14.45 o 
   5  13  14       98.88      161.73     18.39 o 
   0  14  14      136.21      136.00     18.46 o 
   1  14  14       36.86       60.08     15.75 o 
   2  14  14        0.01      -13.60     13.60 o 
   1   1  15      264.48      218.42     16.19 o 
   2   1  15     1172.45     1058.14     43.42 o 
   3   1  15     1019.45     1078.35     29.82 o 
   4   1  15      134.71      129.43     15.20 o 
   5   1  15      404.78      352.15     20.11 o 
   6   1  15      544.88      503.13     22.36 o 
   7   1  15      880.42      896.53     29.58 o 
   8   1  15      345.99      321.87     20.89 o 
   9   1  15       87.12      105.23     16.08 o 
  10   1  15      880.27      974.22     33.94 o 
  11   1  15       20.00       -8.46     13.33 o 
  12   1  15      221.39      171.34     39.24 o 
   0   2  15       37.48       40.27      9.99 o 
   1   2  15        3.24        3.96      8.96 o 
   2   2  15      666.10      695.03     24.71 o 
   3   2  15      196.88      200.99     15.35 o 
   4   2  15      656.37      696.31     24.64 o 
   5   2  15      283.18      262.05     36.58 o 
   6   2  15      577.42      505.07     31.29 o 
   7   2  15       17.72       39.31     11.28 o 
   8   2  15      361.90      417.22     30.34 o 
   9   2  15       17.91       17.34     13.01 o 
  10   2  15      261.75      257.98     20.83 o 
  11   2  15       11.15        3.08     38.97 o 
  12   2  15       20.53       44.58     15.33 o 
   1   3  15        1.16       -1.45      9.39 o 
   2   3  15      460.51      431.15     36.83 o 
   3   3  15       35.66       61.52     11.24 o 
   4   3  15     4877.60     4388.24    140.21 o 
   5   3  15       68.67       58.13     12.53 o 
   6   3  15      709.23      756.29     27.48 o 
   7   3  15       81.62       58.03     16.05 o 
   8   3  15       72.52       77.88     13.59 o 
   9   3  15      265.88      253.86     32.52 o 
  10   3  15      505.81      530.00     26.43 o 
  11   3  15       71.24       78.30     28.62 o 
  12   3  15      612.91      696.35     32.18 o 
   0   4  15     3704.42     3562.64     52.81 o 
   1   4  15        1.53        4.78     17.26 o 
   2   4  15       26.50       41.41     20.24 o 
   3   4  15      659.00      703.76     25.40 o 
   4   4  15      197.35      201.46     16.00 o 
   5   4  15      315.79      343.04     32.43 o 
   6   4  15     1304.28     1405.06     36.88 o 
   7   4  15      332.08      294.57     20.63 o 
   8   4  15      678.95      615.11     41.70 o 
   9   4  15        0.72        0.39     11.76 o 
  10   4  15      832.02      916.52     36.08 o 
  11   4  15        8.48       -9.49     14.68 o 
  12   4  15      101.34      104.54     18.08 o 
   1   5  15      128.12      106.90     13.56 o 
   2   5  15     2011.77     2065.88     41.68 o 
   3   5  15        1.47      -10.36     10.36 o 
   4   5  15      653.80      701.96     43.85 o 
   5   5  15       68.95       76.06     12.53 o 
   6   5  15      302.23      238.76     23.23 o 
   7   5  15       19.61        8.00     12.64 o 
   8   5  15      193.99      216.20     18.58 o 
   9   5  15      137.60      177.48     17.30 o 
  10   5  15      382.01      420.66     30.73 o 
  11   5  15        2.22      -17.25     38.48 o 
   0   6  15       12.71        9.06     13.07 o 
   1   6  15       19.52       22.92     10.57 o 
   2   6  15      847.03      883.37     35.00 o 
   3   6  15       11.10       12.26     10.27 o 
   4   6  15       32.29       57.09     12.25 o 
   5   6  15      481.06      491.77     23.62 o 
   6   6  15       20.31       19.34     11.92 o 
   7   6  15       71.90       85.78     14.54 o 
   8   6  15       80.28      128.12     47.56 o 
   9   6  15       32.88        9.47     14.89 o 
  10   6  15       82.16      117.27     35.97 o 
  11   6  15       22.26       20.51     57.25 o 
   1   7  15      298.49      291.61     19.19 o 
   2   7  15       72.39       63.39     12.94 o 
   3   7  15       66.13       57.70     13.55 o 
   4   7  15      124.10      124.71     15.25 o 
   5   7  15      316.47      270.12     19.94 o 
   6   7  15        6.87       12.86     11.63 o 
   7   7  15       20.33       30.31     22.05 o 
   8   7  15      363.81      420.13     35.42 o 
   9   7  15       36.36       26.41     48.16 o 
  10   7  15        3.29       22.43     13.10 o 
   0   8  15      389.16      387.41     28.62 o 
   1   8  15       87.92      115.41     14.37 o 
   2   8  15       94.19       82.20     13.37 o 
   3   8  15      102.91      112.32     16.51 o 
   4   8  15        9.89       13.04     22.55 o 
   5   8  15       19.03       -0.25     13.09 o 
   6   8  15      110.05       96.51     25.74 o 
   7   8  15      124.38      143.07     55.32 o 
   8   8  15      110.78       83.80     16.60 o 
   9   8  15        3.47       -9.16     13.12 o 
  10   8  15        8.32        9.96     12.64 o 
   1   9  15      180.01      175.03     40.55 o 
   2   9  15       25.06       37.12     12.00 o 
   3   9  15      121.45       99.96     14.88 o 
   4   9  15      164.77      147.02     16.25 o 
   5   9  15       15.23       31.72     24.08 o 
   6   9  15       91.64       90.86     15.10 o 
   7   9  15      266.68      312.76     26.32 o 
   8   9  15      176.94      225.42     29.85 o 
   9   9  15        1.42       -9.19     26.63 o 
   0  10  15       51.00       72.92     13.71 o 
   1  10  15      702.89      670.28     28.63 o 
   2  10  15       53.63       37.98     16.78 o 
   3  10  15       35.07       -5.48     12.48 o 
   4  10  15        1.17       29.85     12.11 o 
   5  10  15      296.14      327.41     35.03 o 
   6  10  15       28.11       31.98     13.88 o 
   7  10  15       43.93       39.04     27.15 o 
   8  10  15        1.06       10.93     37.36 o 
   1  11  15        0.13        5.09     11.52 o 
   2  11  15       18.12       -1.29     46.65 o 
   3  11  15      609.71      629.08     64.39 o 
   4  11  15      431.74      408.94     24.93 o 
   5  11  15       10.16       17.05     15.27 o 
   6  11  15      273.86      345.74     27.07 o 
   7  11  15       53.32       49.17     20.99 o 
   0  12  15      495.90      541.78     27.72 o 
   1  12  15      146.49      164.94     17.98 o 
   2  12  15      143.53      128.55     17.37 o 
   3  12  15        2.25        8.92     13.79 o 
   4  12  15      126.37      120.31     18.54 o 
   5  12  15        3.92       -2.90     21.57 o 
   6  12  15      156.24      181.53     31.94 o 
   1  13  15       22.69       34.97     14.04 o 
   2  13  15       19.95       46.98     16.30 o 
   3  13  15       65.45       64.88     18.75 o 
   4  13  15       35.76       34.26     15.18 o 
   0   0  16     2027.76     1931.27     80.21 o 
   1   0  16      201.88      171.53     15.06 o 
   2   0  16       13.27       10.99     11.63 o 
   3   0  16      673.45      592.44     23.34 o 
   4   0  16      844.46      799.73     30.41 o 
   5   0  16      151.02      145.27     21.22 o 
   6   0  16     1102.80     1043.40     32.64 o 
   7   0  16      300.15      299.96     43.93 o 
   8   0  16      714.53      629.42     28.65 o 
   9   0  16      174.28      170.74     18.31 o 
  10   0  16        5.43        2.66     14.85 o 
  11   0  16      323.14      334.68     24.55 o 
  12   0  16      389.06      464.86     27.42 o 
   1   1  16     1252.56     1124.95     41.14 o 
   2   1  16       34.91       -7.92     35.47 o 
   3   1  16     2778.86     2690.71    118.74 o 
   4   1  16     1390.57     1465.88     36.63 o 
   5   1  16      492.19      439.08     22.11 o 
   6   1  16      115.01      123.47     41.32 o 
   7   1  16       36.55       48.63     15.52 o 
   8   1  16      581.41      593.19     43.67 o 
   9   1  16        7.40       26.53     12.19 o 
  10   1  16      537.59      479.90     48.09 o 
  11   1  16      478.83      526.09     58.19 o 
  12   1  16       10.93       15.79     14.28 o 
   0   2  16      146.79      147.19     14.50 o 
   1   2  16      316.71      277.17     19.56 o 
   2   2  16      194.95      163.96     15.03 o 
   3   2  16     1549.78     1531.15     46.46 o 
   4   2  16      104.88       92.96     24.31 o 
   5   2  16       64.81       60.47     13.35 o 
   6   2  16      388.40      364.47     30.73 o 
   7   2  16      214.06      196.30     17.93 o 
   8   2  16       47.19       41.75     11.84 o 
   9   2  16      430.24      367.57     22.94 o 
  10   2  16        9.19       41.46     53.24 o 
  11   2  16       41.13       48.54     61.56 o 
   1   3  16        7.37       14.49     10.66 o 
   2   3  16      919.03      884.12     28.45 o 
   3   3  16        9.58       51.41     37.46 o 
   4   3  16        4.17       -1.48     10.55 o 
   5   3  16      594.34      638.71     25.51 o 
   6   3  16       10.80       24.50     11.47 o 
   7   3  16      100.74       56.34     14.52 o 
   8   3  16      163.19      146.89     21.80 o 
   9   3  16       64.82       65.24     14.20 o 
  10   3  16       67.27       61.98     16.08 o 
  11   3  16       50.94       97.82     28.69 o 
   0   4  16     1405.60     1513.14     64.66 o 
   1   4  16      609.55      617.07     24.31 o 
   2   4  16       92.57       82.07     21.40 o 
   3   4  16       25.64       21.92     10.83 o 
   4   4  16      242.47      258.23     20.32 o 
   5   4  16      133.03      148.99     15.29 o 
   6   4  16      846.90      851.38     30.77 o 
   7   4  16       71.72       59.50     13.47 o 
   8   4  16       15.05       53.98     13.14 o 
   9   4  16       67.82       62.52     15.47 o 
  10   4  16       96.52       90.40     31.78 o 
  11   4  16       66.20       63.59     16.60 o 
   1   5  16      561.19      491.42     25.84 o 
   2   5  16      270.71      234.20     33.91 o 
   3   5  16        0.09      -10.19     10.19 o 
   4   5  16      364.39      432.79     22.78 o 
   5   5  16     1178.11     1144.74     34.60 o 
   6   5  16      844.62      782.26     53.45 o 
   7   5  16        1.31       36.22     12.74 o 
   8   5  16        0.13       17.38     12.42 o 
   9   5  16        0.36        2.42     46.81 o 
  10   5  16      106.50      171.63     38.95 o 
  11   5  16      248.83      269.49     29.64 o 
   0   6  16      832.55      832.37     30.29 o 
   1   6  16      643.15      654.86     39.98 o 
   2   6  16        0.00       31.12     10.34 o 
   3   6  16      172.12      168.90     36.21 o 
   4   6  16        5.41        5.01     11.29 o 
   5   6  16       97.92       77.52     21.88 o 
   6   6  16       29.65       44.11     13.34 o 
   7   6  16      545.57      543.03     27.27 o 
   8   6  16        1.09      -11.87     11.87 o 
   9   6  16      264.39      285.26     38.93 o 
  10   6  16       15.82       18.55     29.08 o 
   1   7  16       29.45        3.74     22.44 o 
   2   7  16       46.07       44.21     11.77 o 
   3   7  16     1106.88     1151.58     67.56 o 
   4   7  16      132.50      149.44     15.70 o 
   5   7  16      987.26     1048.42     49.09 o 
   6   7  16      103.14      112.41     15.59 o 
   7   7  16        0.02       22.02     12.87 o 
   8   7  16       10.76       52.39     46.25 o 
   9   7  16      575.08      615.39     64.80 o 
  10   7  16       21.41       41.42     30.93 o 
   0   8  16       50.00       47.12     13.57 o 
   1   8  16      391.25      349.48     21.74 o 
   2   8  16      210.50      194.05     17.90 o 
   3   8  16       13.23        3.67     11.65 o 
   4   8  16       20.06       35.06     12.33 o 
   5   8  16      314.05      371.40     22.23 o 
   6   8  16      161.92      163.70     18.55 o 
   7   8  16      602.71      689.38     32.68 o 
   8   8  16      214.18      208.32     20.92 o 
   9   8  16       76.62       83.57     17.73 o 
   1   9  16      251.55      248.59     19.31 o 
   2   9  16       27.46       22.62     16.93 o 
   3   9  16     1641.87     1705.91     44.07 o 
   4   9  16       48.73       63.31     14.08 o 
   5   9  16      540.78      553.49     27.81 o 
   6   9  16       29.35       54.51     28.33 o 
   7   9  16      101.94      135.57     17.98 o 
   8   9  16       13.62       13.96     13.86 o 
   0  10  16        7.17       31.28     11.92 o 
   1  10  16      715.70      679.76     29.73 o 
   2  10  16       56.07       30.86     13.83 o 
   3  10  16      220.91      218.55     20.77 o 
   4  10  16       84.26       63.71     15.03 o 
   5  10  16       44.67       63.99     29.76 o 
   6  10  16       99.44      107.69     16.99 o 
   7  10  16      120.56       91.59     19.73 o 
   1  11  16        2.96        4.60     18.31 o 
   2  11  16        2.03       12.38     31.34 o 
   3  11  16       40.16       41.78     66.00 o 
   4  11  16        4.37       -1.33     13.80 o 
   5  11  16        0.08        8.46     13.54 o 
   6  11  16      117.75      128.13     21.13 o 
   0  12  16       97.13      134.74     36.23 o 
   1  12  16       10.10       32.57     13.78 o 
   2  12  16       66.16       37.41     15.90 o 
   3  12  16       67.26      111.40     45.53 o 
   4  12  16        3.79      -13.38     13.38 o 
   1   1  17     1073.84     1043.97     31.07 o 
   2   1  17      275.30      221.59     21.47 o 
   3   1  17       75.44       65.51     16.18 o 
   4   1  17      136.57      134.59     17.84 o 
   5   1  17       55.22       74.09     28.06 o 
   6   1  17       40.72       27.99     28.29 o 
   7   1  17       77.76       92.40     15.10 o 
   8   1  17      225.64      196.68     18.27 o 
   9   1  17       10.44       42.99     14.15 o 
  10   1  17       74.28       78.54     21.47 o 
  11   1  17        4.90        8.00     45.11 o 
   0   2  17     2280.13     2161.07     44.09 o 
   1   2  17       55.42       13.26     12.15 o 
   2   2  17        4.05       -9.76      9.76 o 
   3   2  17        0.59       -7.10     21.03 o 
   4   2  17       78.03       65.56     12.86 o 
   5   2  17      219.57      239.52     18.33 o 
   6   2  17      229.76      218.14     19.91 o 
   7   2  17       72.61      100.53     14.54 o 
   8   2  17       23.76       30.47     12.03 o 
   9   2  17       18.45       30.22     21.22 o 
  10   2  17      688.66      719.50     32.34 o 
  11   2  17       37.59       45.05     23.89 o 
   1   3  17        0.89       10.39     10.84 o 
   2   3  17     2028.99     1943.31     42.60 o 
   3   3  17      434.05      416.46     22.30 o 
   4   3  17       16.50       20.42     11.05 o 
   5   3  17     1105.23     1183.60     34.75 o 
   6   3  17       96.31      101.49     14.47 o 
   7   3  17        0.00       13.29     11.88 o 
   8   3  17       94.26      111.14     19.00 o 
   9   3  17        1.95       26.02     12.16 o 
  10   3  17      208.96      173.53     20.34 o 
  11   3  17      206.41      166.40     21.47 o 
   0   4  17      231.29      206.76     17.39 o 
   1   4  17      129.74      133.43     16.07 o 
   2   4  17      426.50      484.40     25.53 o 
   3   4  17      207.81      234.03     32.44 o 
   4   4  17       21.65        5.45     47.27 o 
   5   4  17      281.54      337.16     31.52 o 
   6   4  17       39.56       31.49     25.68 o 
   7   4  17      132.03      148.94     16.14 o 
   8   4  17      581.27      607.44     27.82 o 
   9   4  17       97.87       86.24     16.69 o 
  10   4  17       61.48       46.14     19.77 o 
   1   5  17        0.20       -4.94     10.50 o 
   2   5  17      118.88      102.62     14.56 o 
   3   5  17       41.36       67.22     28.33 o 
   4   5  17     1715.40     1650.07     40.97 o 
   5   5  17        6.74        4.45     35.22 o 
   6   5  17      462.33      490.46     24.38 o 
   7   5  17      434.00      438.12     57.19 o 
   8   5  17      307.35      309.28     43.28 o 
   9   5  17       19.55       23.29     23.69 o 
  10   5  17      178.21      186.79     21.00 o 
   0   6  17      233.55      236.86     17.92 o 
   1   6  17      313.04      223.34     18.41 o 
   2   6  17      252.68      270.55     26.69 o 
   3   6  17        5.84       -9.97     11.59 o 
   4   6  17      357.62      316.19     40.85 o 
   5   6  17        9.83        4.62     22.98 o 
   6   6  17      212.82      223.55     20.84 o 
   7   6  17        2.44      -23.22     23.40 o 
   8   6  17      663.19      679.64     30.88 o 
   9   6  17      138.00      165.02     19.22 o 
   1   7  17       25.67       33.52     42.33 o 
   2   7  17       99.65      153.22     27.96 o 
   3   7  17        1.21        0.18     17.73 o 
   4   7  17      269.00      350.13     25.14 o 
   5   7  17       25.62       -5.17     12.51 o 
   6   7  17       42.41       34.58     14.02 o 
   7   7  17        1.69      -21.78     43.60 o 
   8   7  17       14.07        8.98     14.15 o 
   9   7  17      179.74      233.64     31.51 o 
   0   8  17       98.40      127.54     15.31 o 
   1   8  17       71.57       93.31     14.22 o 
   2   8  17       65.77       69.21     18.02 o 
   3   8  17       53.52       94.86     15.11 o 
   4   8  17       76.44       60.83     15.03 o 
   5   8  17      107.97       66.96     15.58 o 
   6   8  17       54.74       56.71     16.05 o 
   7   8  17       23.54       43.22     14.85 o 
   8   8  17        8.01       27.61     17.98 o 
   1   9  17      116.90      122.47     16.27 o 
   2   9  17       69.28       77.99     31.09 o 
   3   9  17       12.94       18.58     12.40 o 
   4   9  17      192.17      210.94     19.36 o 
   5   9  17      351.10      429.75     30.26 o 
   6   9  17      157.64      170.43     19.76 o 
   7   9  17       62.54       96.35     20.04 o 
   0  10  17      657.84      670.82     30.02 o 
   1  10  17       63.14       69.56     26.47 o 
   2  10  17      756.45      708.09     73.79 o 
   3  10  17       47.53       33.79     30.59 o 
   4  10  17        2.19      -12.97     12.97 o 
   5  10  17       10.01       14.65     43.25 o 
   6  10  17      231.72      278.41     69.94 o 
   1  11  17        0.98        5.17     13.43 o 
   2  11  17      168.26      225.21     19.98 o 
   3  11  17      143.65      151.39     35.42 o 
   4  11  17      476.51      564.14     29.50 o 
   5  11  17       40.77       49.19     15.52 o 
   0  12  17       49.74       87.79     24.39 o 
   1  12  17        2.52       -0.48     29.04 o 
   2  12  17      200.55      237.63     22.98 o 
   0   0  18      506.25      405.12     21.57 o 
   1   0  18       99.43      105.76     28.19 o 
   2   0  18      602.53      520.80     24.48 o 
   3   0  18      704.14      657.48     26.80 o 
   4   0  18        0.60      -11.00     11.00 o 
   5   0  18       26.13       13.77     40.43 o 
   6   0  18       17.82       31.17     20.35 o 
   7   0  18       21.87       28.90     11.64 o 
   8   0  18      174.80      182.47     53.05 o 
   9   0  18      524.31      511.32     27.78 o 
  10   0  18       87.24       98.08     20.66 o 
   1   1  18      250.00      324.79     19.95 o 
   2   1  18     1357.35     1291.27     36.19 o 
   3   1  18      410.89      363.79     21.62 o 
   4   1  18      468.77      486.68     29.28 o 
   5   1  18       56.00       82.57     13.73 o 
   6   1  18      144.49      117.94     16.64 o 
   7   1  18       61.87       55.02     14.21 o 
   8   1  18        0.22       18.76     21.49 o 
   9   1  18       69.05       62.72     15.60 o 
  10   1  18      139.16      169.49     19.79 o 
   0   2  18      362.99      393.90     36.02 o 
   1   2  18      110.27      126.17     22.32 o 
   2   2  18       13.84       18.94     13.03 o 
   3   2  18      162.56      194.53     16.48 o 
   4   2  18       42.77       18.35     19.89 o 
   5   2  18       14.92       34.60     11.90 o 
   6   2  18      317.38      324.67     55.72 o 
   7   2  18      191.54      182.60     26.13 o 
   8   2  18      401.78      422.32     24.19 o 
   9   2  18       57.66       12.01     24.33 o 
  10   2  18       18.05       40.71     44.45 o 
   1   3  18       93.68      102.96     13.95 o 
   2   3  18       65.20       78.79     13.36 o 
   3   3  18     1352.31     1487.40     92.30 o 
   4   3  18       55.40       57.78     16.93 o 
   5   3  18      298.33      283.06     20.40 o 
   6   3  18        0.18        0.75     36.88 o 
   7   3  18      147.07      136.69     17.91 o 
   8   3  18        1.61       19.01     13.36 o 
   9   3  18       39.76       46.36     18.38 o 
  10   3  18       15.73       28.84     15.19 o 
   0   4  18       93.98       83.02     19.33 o 
   1   4  18      238.90      222.88     22.05 o 
   2   4  18       95.71       85.54     15.05 o 
   3   4  18      570.52      632.31     43.53 o 
   4   4  18       10.27        6.79     11.80 o 
   5   4  18      204.47      192.52     41.81 o 
   6   4  18       59.45      124.22     36.84 o 
   7   4  18      220.24      257.65     71.08 o 
   8   4  18        1.27       -2.87     12.39 o 
   9   4  18       50.20       47.49     18.48 o 
   1   5  18       74.49       63.28     12.63 o 
   2   5  18        6.03       -7.25     35.20 o 
   3   5  18       35.94       65.23     13.25 o 
   4   5  18      145.04      151.72     22.57 o 
   5   5  18       14.01        9.27     13.00 o 
   6   5  18       79.78       93.98     16.87 o 
   7   5  18      107.01      117.92     16.34 o 
   8   5  18       15.47       21.91     14.08 o 
   9   5  18       70.92      133.02     17.49 o 
   0   6  18      330.48      338.28     31.73 o 
   1   6  18      138.06      146.38     33.00 o 
   2   6  18       31.02       34.50     12.14 o 
   3   6  18      174.72      173.76     17.57 o 
   4   6  18      108.21      166.80     34.91 o 
   5   6  18       12.78      -12.20     12.20 o 
   6   6  18      294.16      324.28     34.74 o 
   7   6  18        8.89        3.59     12.90 o 
   8   6  18       73.34       64.65     14.65 o 
   9   6  18       12.98       12.81     28.08 o 
   1   7  18       41.20       51.84     55.92 o 
   2   7  18      870.96      921.27     32.98 o 
   3   7  18      264.43      286.92     21.33 o 
   4   7  18      468.06      444.12     53.15 o 
   5   7  18      358.59      396.53     24.68 o 
   6   7  18      216.16      220.76     21.34 o 
   7   7  18       52.82       71.34     15.49 o 
   8   7  18       16.88        5.52     22.94 o 
   0   8  18      482.18      533.04     32.49 o 
   1   8  18      338.26      325.50     41.69 o 
   2   8  18      801.65      803.55     32.28 o 
   3   8  18       32.74       52.57     14.59 o 
   4   8  18       78.64       74.51     17.15 o 
   5   8  18       32.30       66.61     18.05 o 
   6   8  18        8.29       45.24     32.17 o 
   7   8  18      354.45      372.14     26.30 o 
   1   9  18       50.96       51.38     24.66 o 
   2   9  18      359.49      390.55     24.72 o 
   3   9  18      208.35      153.80     28.23 o 
   4   9  18      835.93      905.28     35.44 o 
   5   9  18      247.64      255.75     21.65 o 
   6   9  18       30.32       45.13     14.45 o 
   0  10  18      208.88      215.53     61.68 o 
   1  10  18       61.86       60.05     16.10 o 
   2  10  18       20.57       23.67     17.22 o 
   3  10  18       10.55        6.67     28.19 o 
   4  10  18       59.26       73.92     17.37 o 
   5  10  18       41.48       52.13     16.93 o 
   1  11  18       29.15       44.89     19.12 o 
   2  11  18       30.46        3.16     14.11 o 
   1   1  19       16.04       19.70     50.05 o 
   2   1  19       32.63       21.16     22.57 o 
   3   1  19       35.63       52.80     20.74 o 
   4   1  19      134.56      119.18     15.90 o 
   5   1  19      224.23      247.27     65.97 o 
   6   1  19        3.79      -31.90     34.06 o 
   7   1  19       48.52       60.04     27.46 o 
   8   1  19       10.38       47.69     13.42 o 
   9   1  19        0.82        2.09     13.50 o 
   0   2  19       67.29       40.56     12.55 o 
   1   2  19       25.64       18.48     18.00 o 
   2   2  19        0.08      -18.87     33.79 o 
   3   2  19       14.59       10.73     12.16 o 
   4   2  19       13.20       12.50     12.20 o 
   5   2  19      139.59      182.84     17.20 o 
   6   2  19       11.69       -7.87     11.41 o 
   7   2  19       99.32      130.95     16.24 o 
   8   2  19        0.44      -29.64     43.16 o 
   9   2  19      245.05      281.93     23.83 o 
   1   3  19      131.01      147.03     19.37 o 
   2   3  19       99.04       89.91     14.56 o 
   3   3  19      189.33      210.16     19.95 o 
   4   3  19       86.22      118.13     20.58 o 
   5   3  19      266.81      280.76     25.07 o 
   6   3  19        0.99       21.22     11.68 o 
   7   3  19      239.27      250.78     22.08 o 
   8   3  19       12.06        4.52     13.85 o 
   9   3  19       75.89        3.73     15.84 o 
   0   4  19      901.76      806.59     35.81 o 
   1   4  19      610.45      709.90     28.79 o 
   2   4  19      179.03      188.43     48.76 o 
   3   4  19      281.15      288.44     23.25 o 
   4   4  19       49.37       91.09     17.05 o 
   5   4  19      196.71      228.27     19.03 o 
   6   4  19       57.91       73.01     15.15 o 
   7   4  19      411.48      433.53     26.15 o 
   8   4  19       93.86       86.31     16.41 o 
   1   5  19       35.97       13.04     39.49 o 
   2   5  19       63.37       52.10     12.62 o 
   3   5  19      805.74      790.44     31.38 o 
   4   5  19      333.29      355.73     22.64 o 
   5   5  19      764.31      760.64     31.93 o 
   6   5  19       72.04       96.64     32.42 o 
   7   5  19       12.75       -4.81     41.96 o 
   8   5  19        9.61       38.03     18.36 o 
   0   6  19       16.31       52.90     35.84 o 
   1   6  19      494.40      474.95     44.98 o 
   2   6  19        2.75       21.87     13.71 o 
   3   6  19       45.43       19.46     14.35 o 
   4   6  19       16.81       42.64     13.98 o 
   5   6  19       40.97       89.79     14.98 o 
   6   6  19      356.65      387.23     25.55 o 
   7   6  19      406.70      405.81     41.58 o 
   1   7  19      148.29      191.97     41.21 o 
   2   7  19      167.69      201.63     18.84 o 
   3   7  19      190.76      202.35     19.11 o 
   4   7  19       47.72        1.92     27.17 o 
   5   7  19        0.07       34.51     13.64 o 
   6   7  19       75.71       72.96     16.78 o 
   7   7  19       13.06       14.19     28.38 o 
   0   8  19      202.39      250.39     20.92 o 
   1   8  19       16.80       23.83     15.39 o 
   2   8  19        0.00        0.78     53.22 o 
   3   8  19       18.55        5.71     14.18 o 
   4   8  19        0.32      -12.82     12.82 o 
   5   8  19       93.63      102.24     17.04 o 
   6   8  19       50.27       51.14     37.40 o 
   1   9  19        0.01        8.39     12.31 o 
   2   9  19        1.72       -7.51     13.16 o 
   3   9  19       87.71       64.44     17.49 o 
   4   9  19       22.23        0.91     14.20 o 
   0  10  19      101.72      141.00     47.60 o 
   1  10  19        4.54       -4.20     34.08 o 
   2  10  19        4.74      -10.09     23.69 o 
   0   0  20      135.62      173.09     17.03 o 
   1   0  20        5.07        5.49     30.22 o 
   2   0  20      282.18      328.12     21.64 o 
   3   0  20        1.14        7.23     25.87 o 
   4   0  20        3.29       24.73     31.92 o 
   5   0  20       14.40       -4.82     12.67 o 
   6   0  20      516.85      485.48     27.62 o 
   7   0  20      113.23      141.12     25.93 o 
   8   0  20      308.65      309.90     23.36 o 
   1   1  20        7.73       43.61     23.34 o 
   2   1  20      317.74      309.10     38.99 o 
   3   1  20        0.40      -15.25     15.25 o 
   4   1  20      764.17      792.57     31.74 o 
   5   1  20        4.40       23.45     18.34 o 
   6   1  20      168.17      154.89     17.44 o 
   7   1  20       15.56       70.28     19.93 o 
   8   1  20        6.97       47.71     14.19 o 
   0   2  20      647.09      689.67     28.67 o 
   1   2  20       35.61       42.41     15.78 o 
   2   2  20      204.72      228.90     19.10 o 
   3   2  20        0.09       28.16     16.39 o 
   4   2  20       13.48       11.32     14.91 o 
   5   2  20       37.88       13.74     13.30 o 
   6   2  20      319.20      323.47     40.23 o 
   7   2  20        3.38       19.73     12.83 o 
   8   2  20      161.17      187.70     34.70 o 
   1   3  20       13.34       18.13     11.30 o 
   2   3  20      228.30      229.08     26.92 o 
   3   3  20       77.23       89.61     15.55 o 
   4   3  20      152.36      182.90     69.19 o 
   5   3  20       23.30       35.92     13.99 o 
   6   3  20       15.86        9.47     41.46 o 
   7   3  20       86.73      123.89     17.10 o 
   8   3  20        0.72        3.96     33.52 o 
   0   4  20       68.52       74.42     14.33 o 
   1   4  20       78.19       70.00     42.67 o 
   2   4  20       19.66        5.34     24.60 o 
   3   4  20        2.18      -10.16     12.04 o 
   4   4  20       19.00       -9.21     22.15 o 
   5   4  20       25.84      -13.48     13.48 o 
   6   4  20      136.56      142.86     18.43 o 
   7   4  20        2.90      -12.38     12.38 o 
   1   5  20        3.18        2.14     11.60 o 
   2   5  20        0.21       -3.59     33.73 o 
   3   5  20       38.52       48.06     14.15 o 
   4   5  20      114.35      177.74     73.65 o 
   5   5  20       42.59       67.27     29.37 o 
   6   5  20       27.78       55.46     34.20 o 
   7   5  20      117.32      232.39    117.83 o 
   0   6  20        1.57      -11.12     11.12 o 
   1   6  20        0.07      -11.91     11.91 o 
   2   6  20       57.32       58.30     15.22 o 
   3   6  20       36.54       47.64     13.91 o 
   4   6  20       21.54       13.65     14.28 o 
   5   6  20       16.47        2.24     25.18 o 
   6   6  20      179.64      206.20     24.33 o 
   1   7  20       17.42        5.69     22.51 o 
   2   7  20      114.05      121.13     16.44 o 
   3   7  20       11.16      -11.61     12.76 o 
   4   7  20     1163.57     1211.30    120.28 o 
   5   7  20        1.20      -15.04     15.04 o 
   0   8  20     1091.67     1118.52    106.71 o 
   1   8  20      123.20      159.03     19.64 o 
   2   8  20      155.51      165.10     41.59 o 
   3   8  20       24.91       34.36     24.70 o 
   4   8  20        0.01        1.52     13.43 o 
   1   9  20        0.00      -36.30     36.30 o 
   1   1  21       94.30       86.66     15.23 o 
   2   1  21        2.72      -13.11     13.11 o 
   3   1  21      112.24      162.99     18.11 o 
   4   1  21       24.72       26.80     16.08 o 
   5   1  21        0.06        7.86     12.86 o 
   6   1  21        0.53        0.70     12.40 o 
   7   1  21        0.25       -5.42     12.89 o 
   0   2  21       77.80       57.50     18.05 o 
   1   2  21       41.05       58.25     32.03 o 
   2   2  21       19.93       35.83     12.97 o 
   3   2  21      181.34      217.32     19.30 o 
   4   2  21      137.85      170.91     18.83 o 
   5   2  21        3.44      -19.82     28.93 o 
   6   2  21        9.67      -25.60     38.46 o 
   7   2  21       77.62      129.91     17.61 o 
   1   3  21       34.09       41.63     12.86 o 
   2   3  21       76.56       91.71     15.56 o 
   3   3  21      272.20      275.85     53.36 o 
   4   3  21        0.45       14.05     21.28 o 
   5   3  21      498.31      511.30     27.65 o 
   6   3  21        0.66       11.78     13.84 o 
   0   4  21       57.28       59.25     15.97 o 
   1   4  21      100.82      106.17     15.55 o 
   2   4  21        0.00       21.36     19.48 o 
   3   4  21       11.58       -7.62     31.76 o 
   4   4  21       10.51       20.81     13.63 o 
   5   4  21       30.99       55.05     48.06 o 
   6   4  21       30.60       36.10     15.07 o 
   1   5  21       60.20       61.61     41.19 o 
   2   5  21       12.21       -5.89     28.25 o 
   3   5  21      314.76      358.51     24.06 o 
   4   5  21       21.15       28.91     15.08 o 
   5   5  21      218.15      222.82     21.52 o 
   0   6  21        2.21      -14.85     14.85 o 
   1   6  21      628.00      691.29     32.25 o 
   2   6  21        0.15       47.75     20.14 o 
   3   6  21       29.56       14.86     14.90 o 
   4   6  21       77.86      122.63     26.82 o 
   1   7  21      114.10      152.01     22.11 o 
   2   7  21      211.81      221.12     74.89 o 
   3   7  21       67.53       41.84     41.28 o 
   0   0  22        1.69        4.97     44.51 o 
   1   0  22       57.24      109.72     23.96 o 
   2   0  22       96.17      107.38     17.26 o 
   3   0  22       42.47       75.07     18.79 o 
   4   0  22        0.04       -2.35     42.21 o 
   5   0  22        0.44       12.89     12.70 o 
   1   1  22        4.18       -1.72     13.85 o 
   2   1  22      195.90      215.98     20.27 o 
   3   1  22       70.84       67.80     19.16 o 
   4   1  22      436.53      469.91     52.92 o 
   5   1  22       10.36        8.41     14.71 o 
   0   2  22      548.63      653.34     30.90 o 
   1   2  22        9.70       52.63     25.76 o 
   2   2  22      248.49      324.03     33.60 o 
   3   2  22        4.21       16.86     13.70 o 
   4   2  22       34.18       38.18     15.65 o 
   5   2  22       21.09       -2.73     33.21 o 
   1   3  22        0.14      -30.49     34.62 o 
   2   3  22       18.70       20.09     14.34 o 
   3   3  22       90.33      113.22     28.06 o 
   4   3  22        2.28       -3.90     19.79 o 
   0   4  22       31.86       42.79     26.22 o 
   1   4  22       16.19       -8.48     16.10 o 
   2   4  22        1.09      -12.77     12.77 o 
   3   4  22        4.55       14.69     12.96 o 
   4   4  22        4.07      -15.06     35.95 o 
   1   5  22      137.81      202.58     21.13 o 
   2   5  22       37.72       46.96     19.19 o 
   3   5  22       31.22      -14.01     14.01 o 
   0   6  22      222.55      232.70     29.01 o 
   1   1  23       71.21       72.50     17.45 o 
   2   1  23       10.56       36.45     16.22 o 
   0   2  23       53.32       72.58     16.65 o 
   1   2  23      107.87      123.79     18.24 o 
   2   2  23       47.28       45.86     35.16 o 
                                                 
